# Supplementary material for: Ethyl 7-oxo-3,5-diphenyl-1,4-diazepane-2-carboxyl­ate
Source: Acta Crystallogr Sect E Struct Rep Online. 2012 Apr 25;68(Pt 5):o1525–6. doi: 10.1107/S1600536812017084 (PMC3344629; doi:10.1107/S1600536812017084)
Supplement: Supplementary file 1 [file e-68-o1525-sup1.cif]

##############################################################################
#                                                                            #
# This CIF contains the data in a paper accepted for publication in          #
# Acta Crystallographica Section E. It conforms to the requirements of       #
# Notes for Authors for Acta Crystallographica Section E, and has been       #
# peer reviewed under the auspices of the IUCr Commission on Journals.       #
#                                                                            #
# Full details of the Crystallographic Information File format               #
# are given in the paper "The Crystallographic Information File (CIF):       #
# a New Standard Archive File for Crystallography" by S. R. Hall, F. H.      #
# Allen and I. D. Brown [Acta Cryst. (1991), A47, 655-685].                  #
#                                                                            #
# The current version of the core CIF dictionary is obtainable from          #
# ftp://ftp.iucr.org/pub/cif_core.dic.                                       #
#                                                                            #
# Software is freely available for graphical display of the structure(s)     #
# in this CIF. For information consult the CIF software page                 #
# http://www.iucr.org/resources/cif/software.                                #
#                                                                            #
# This file may be used for bona fide research purposes within the           #
# scientific community so long as proper attribution is given to the journal # 
# article from which it was obtained.                                        #
#                                                                            #
##############################################################################
data_global
_audit_creation_method     SHELXL-97
_journal_date_recd_electronic     2012-03-21
_journal_date_accepted     2012-04-18
_journal_name_full     'Acta Crystallographica, Section E'
_journal_year     2012
_journal_volume     68
_journal_issue      5
_journal_page_first     o1525
_journal_page_last     o1526
_journal_paper_category     QO
_journal_paper_doi     10.1107/S1600536812017084
_journal_coeditor_code     PV2527
_publ_contact_author_name     'K. Sethusankar'
_publ_contact_author_address
;
   Department of Physics
   RKM Vivekananda College (Autonomous)
   Chennai 600 004
   India
;
_publ_contact_author_email     'ksethusankar@yahoo.co.in'
_publ_contact_author_fax     '044 091 2499 3057'
_publ_contact_author_phone     '044 091 24484170'
_publ_section_title
;
Ethyl 7-oxo-3,5-diphenyl-1,4-diazepane-2-carboxylate
;
loop_
    _publ_author_name
    _publ_author_address
    'G. Jagadeesan'
;  Department of Physics
   Dr MGR Educational and Research Institute
   Dr MGR University
   Chennai 600 095
   India
;
    'K. Sethusankar'
;  Department of Physics
   RKM Vivekananda College (Autonomous)
   Chennai 600 004
   India
;
    'P. Selvakumar'
;  Organic Chemistry Division
   Central Leather Research Institute
   Adyar
   Chennai 600 020
   India
;
    'S. Thennarasu'
;  Organic Chemistry Division
   Central Leather Research Institute
   Adyar
   Chennai 600 020
   India
;
    'A. B. Mandal'
;  Organic Chemistry Division
   Central Leather Research Institute
   Adyar
   Chennai 600 020
   India
;
data_I
_audit_creation_method     SHELXL-97
_chemical_name_systematic
;
Ethyl 7-oxo-3,5-diphenyl-1,4-diazepane-2-carboxylate
;
_chemical_name_common     ?
_chemical_formula_moiety     'C20 H22 N2 O3'
_chemical_formula_sum     'C20 H22 N2 O3'
_chemical_formula_iupac     'C20 H22 N2 O3'
_chemical_formula_weight     338.40
_chemical_melting_point     ?
_symmetry_cell_setting     triclinic
_symmetry_space_group_name_H-M     'P -1'
_symmetry_space_group_name_Hall     '-P 1'
loop_
    _symmetry_equiv_pos_as_xyz
    'x, y, z'
    '-x, -y, -z'
_cell_length_a     9.5352(3)
_cell_length_b     14.8809(4)
_cell_length_c     15.0800(4)
_cell_angle_alpha     61.6500(10)
_cell_angle_beta     82.153(2)
_cell_angle_gamma     71.344(2)
_cell_volume     1783.86(9)
_cell_formula_units_Z     4
_cell_measurement_reflns_used     9437
_cell_measurement_theta_min     1.53
_cell_measurement_theta_max     29.08
_cell_measurement_temperature     293(2)
_exptl_crystal_description     block
_exptl_crystal_colour     colourless
_exptl_crystal_size_max     0.30
_exptl_crystal_size_mid     0.30
_exptl_crystal_size_min     0.25
_exptl_crystal_density_diffrn     1.260
_exptl_crystal_density_meas     ?
_exptl_crystal_density_method     'not measured'
_exptl_crystal_F_000     720
_exptl_absorpt_coefficient_mu     0.085
_exptl_absorpt_correction_type     multi-scan
_exptl_absorpt_process_details     '(SADABS; Bruker, 2008)'
_exptl_absorpt_correction_T_min     0.9750
_exptl_absorpt_correction_T_max     0.9790
_exptl_special_details     ?
_diffrn_ambient_temperature     293(2)
_diffrn_radiation_type     MoK\a
_diffrn_radiation_wavelength     0.71073
_diffrn_radiation_source     'fine-focus sealed tube'
_diffrn_radiation_monochromator     graphite
_diffrn_measurement_device_type     'Bruker Kappa APEXII CCD'
_diffrn_measurement_method     '\w and \f scan'
_diffrn_detector_area_resol_mean     ?
_diffrn_reflns_number     39936
_diffrn_reflns_av_R_equivalents     0.0322
_diffrn_reflns_av_sigmaI/netI     0.0333
_diffrn_reflns_theta_min     2.25
_diffrn_reflns_theta_max     29.08
_diffrn_reflns_theta_full     29.08
_diffrn_measured_fraction_theta_max     0.988
_diffrn_measured_fraction_theta_full     0.988
_diffrn_reflns_limit_h_min     -12
_diffrn_reflns_limit_h_max     12
_diffrn_reflns_limit_k_min     -20
_diffrn_reflns_limit_k_max     20
_diffrn_reflns_limit_l_min     -20
_diffrn_reflns_limit_l_max     20
_diffrn_standards_number     0
_diffrn_standards_interval_count     ?
_diffrn_standards_interval_time     ?
_diffrn_standards_decay_%     ?
_refine_special_details
;
Refinement of <i>F</i>^2^ against ALL reflections. The weighted <i>R</i>-factor
<i>wR</i> and goodness of fit <i>S</i> are based on <i>F</i>^2^, conventional
<i>R</i>-factors <i>R</i> are based on <i>F</i>, with <i>F</i> set to zero for
negative <i>F</i>^2^. The threshold expression of <i>F</i>^2^ >
\s(<i>F</i>^2^) is used only for calculating <i>R</i>-factors(gt) <i>etc</i>.
and is not relevant to the choice of reflections for refinement.
<i>R</i>-factors based on <i>F</i>^2^ are statistically about twice as large
as those based on <i>F</i>, and <i>R</i>- factors based on ALL data will be
even larger.
;
_reflns_number_total     9437
_reflns_number_gt     6221
_reflns_threshold_expression     I>2sigma(I)
_refine_ls_structure_factor_coef     Fsqd
_refine_ls_matrix_type     full
_refine_ls_R_factor_all     0.0867
_refine_ls_R_factor_gt     0.0517
_refine_ls_wR_factor_gt     0.1583
_refine_ls_wR_factor_ref     0.1808
_refine_ls_goodness_of_fit_ref     1.154
_refine_ls_restrained_S_all     1.154
_refine_ls_number_reflns     9437
_refine_ls_number_parameters     465
_refine_ls_number_restraints     0
_refine_ls_hydrogen_treatment     mixed
_refine_ls_weighting_scheme     calc
_refine_ls_weighting_details
                 'calc w=1/[\s^2^(Fo^2^)+(0.1000P)^2^] where P=(Fo^2^+2Fc^2^)/3'
_atom_sites_solution_hydrogens     geom
_atom_sites_solution_primary     direct
_atom_sites_solution_secondary     difmap
_refine_ls_shift/su_max     0.001
_refine_ls_shift/su_mean     0.000
_refine_diff_density_max     0.300
_refine_diff_density_min     -0.290
_refine_ls_extinction_method     none
_refine_ls_extinction_coef     ?
loop_
    _atom_type_symbol
    _atom_type_description
    _atom_type_scat_dispersion_real
    _atom_type_scat_dispersion_imag
    _atom_type_scat_source
    'C' 'C' 0.0033 0.0016
                         'International Tables Vol C Tables 4.2.6.8 and 6.1.1.4'
    'H' 'H' 0.0000 0.0000
                         'International Tables Vol C Tables 4.2.6.8 and 6.1.1.4'
    'N' 'N' 0.0061 0.0033
                         'International Tables Vol C Tables 4.2.6.8 and 6.1.1.4'
    'O' 'O' 0.0106 0.0060
                         'International Tables Vol C Tables 4.2.6.8 and 6.1.1.4'
_computing_data_collection     'APEX2 (Bruker, 2008)'
_computing_cell_refinement     'SAINT (Bruker, 2008)'
_computing_data_reduction     'SAINT (Bruker, 2008)'
_computing_structure_solution     'SHELXS97 (Sheldrick, 2008)'
_computing_structure_refinement     'SHELXL97 (Sheldrick, 2008)'
_computing_molecular_graphics     'ORTEP-3 (Farrugia, 1997)'
_computing_publication_material
                            'SHELXL97 (Sheldrick, 2008) and PLATON (Spek, 2009)'
loop_
    _atom_site_type_symbol
    _atom_site_label
    _atom_site_fract_x
    _atom_site_fract_y
    _atom_site_fract_z
    _atom_site_U_iso_or_equiv
    _atom_site_adp_type
    _atom_site_calc_flag
    _atom_site_refinement_flags
    _atom_site_occupancy
    _atom_site_symmetry_multiplicity
    _atom_site_disorder_assembly
    _atom_site_disorder_group
    O O1 0.47991(14) -0.06939(10) 0.20798(8) 0.0525(3) Uani d . 1 1 . .
    O O2 0.59115(16) 0.04761(10) 0.09211(8) 0.0624(4) Uani d . 1 1 . .
    O O3 0.49513(15) 0.29409(9) 0.22928(9) 0.0569(3) Uani d . 1 1 . .
    N N1 0.74551(15) -0.04002(10) 0.39917(9) 0.0407(3) Uani d . 1 1 . .
    H H1 0.833(2) -0.0769(15) 0.4161(13) 0.049 Uiso d . 1 1 . .
    N N2 0.53465(15) 0.14336(10) 0.21778(9) 0.0409(3) Uani d . 1 1 . .
    H H2 0.5204(19) 0.1802(14) 0.1547(14) 0.049 Uiso d . 1 1 . .
    C C1 0.3938(4) -0.1898(2) 0.1853(2) 0.1086(10) Uani d . 1 1 . .
    H H1A 0.4398 -0.2441 0.2491 0.163 Uiso calc R 1 1 . .
    H H1B 0.3960 -0.2216 0.1425 0.163 Uiso calc R 1 1 . .
    H H1C 0.2930 -0.1564 0.1954 0.163 Uiso calc R 1 1 . .
    C C2 0.4739(3) -0.10988(17) 0.13802(15) 0.0668(6) Uani d . 1 1 . .
    H H2A 0.5734 -0.1417 0.1220 0.080 Uiso calc R 1 1 . .
    H H2B 0.4237 -0.0519 0.0760 0.080 Uiso calc R 1 1 . .
    C C3 0.54711(18) 0.00514(12) 0.17573(11) 0.0422(4) Uani d . 1 1 . .
    C C4 0.56892(16) 0.02807(11) 0.25989(10) 0.0365(3) Uani d . 1 1 . .
    H H4 0.5006 0.0025 0.3144 0.044 Uiso calc R 1 1 . .
    C C5 0.73055(17) -0.03196(11) 0.30013(10) 0.0375(3) Uani d . 1 1 . .
    H H5 0.7964 0.0074 0.2531 0.045 Uiso calc R 1 1 . .
    C C6 0.77658(17) -0.14315(12) 0.31021(11) 0.0416(4) Uani d . 1 1 . .
    C C7 0.7214(2) -0.22217(14) 0.38552(13) 0.0564(5) Uani d . 1 1 . .
    H H7 0.6597 -0.2083 0.4337 0.068 Uiso calc R 1 1 . .
    C C8 0.7573(3) -0.32131(15) 0.38941(15) 0.0744(6) Uani d . 1 1 . .
    H H8 0.7205 -0.3741 0.4408 0.089 Uiso calc R 1 1 . .
    C C9 0.8465(3) -0.34294(16) 0.31860(17) 0.0778(7) Uani d . 1 1 . .
    H H9 0.8687 -0.4097 0.3210 0.093 Uiso calc R 1 1 . .
    C C10 0.9023(2) -0.26639(17) 0.24476(16) 0.0714(6) Uani d . 1 1 . .
    H H10 0.9636 -0.2811 0.1968 0.086 Uiso calc R 1 1 . .
    C C11 0.8689(2) -0.16731(15) 0.24034(13) 0.0552(5) Uani d . 1 1 . .
    H H11 0.9088 -0.1159 0.1898 0.066 Uiso calc R 1 1 . .
    C C12 0.73176(16) 0.05855(11) 0.40290(10) 0.0364(3) Uani d . 1 1 . .
    H H12 0.7962 0.0961 0.3522 0.044 Uiso calc R 1 1 . .
    C C13 0.78172(16) 0.03114(12) 0.50683(10) 0.0373(3) Uani d . 1 1 . .
    C C14 0.79566(18) -0.06809(13) 0.58854(11) 0.0456(4) Uani d . 1 1 . .
    H H14 0.7732 -0.1204 0.5809 0.055 Uiso calc R 1 1 . .
    C C15 0.8426(2) -0.09052(15) 0.68171(12) 0.0549(5) Uani d . 1 1 . .
    H H15 0.8518 -0.1578 0.7360 0.066 Uiso calc R 1 1 . .
    C C16 0.8757(2) -0.01420(16) 0.69434(12) 0.0571(5) Uani d . 1 1 . .
    H H16 0.9076 -0.0295 0.7569 0.069 Uiso calc R 1 1 . .
    C C17 0.8614(2) 0.08413(16) 0.61463(13) 0.0594(5) Uani d . 1 1 . .
    H H17 0.8825 0.1364 0.6231 0.071 Uiso calc R 1 1 . .
    C C18 0.8156(2) 0.10706(14) 0.52086(12) 0.0516(4) Uani d . 1 1 . .
    H H18 0.8075 0.1743 0.4668 0.062 Uiso calc R 1 1 . .
    C C19 0.57133(17) 0.13165(12) 0.38076(10) 0.0397(3) Uani d . 1 1 . .
    H H19A 0.5049 0.0881 0.4144 0.048 Uiso calc R 1 1 . .
    H H19B 0.5567 0.1803 0.4092 0.048 Uiso calc R 1 1 . .
    C C20 0.53007(16) 0.19611(12) 0.26997(10) 0.0386(3) Uani d . 1 1 . .
    O O4 0.31252(12) 0.53774(10) 1.14341(8) 0.0493(3) Uani d . 1 1 . .
    O O5 0.07097(13) 0.55078(10) 1.15916(8) 0.0552(3) Uani d . 1 1 . .
    O O6 0.46013(13) 0.30348(9) 0.99326(8) 0.0525(3) Uani d . 1 1 . .
    N N3 0.16447(14) 0.63277(10) 0.83956(9) 0.0405(3) Uani d . 1 1 . .
    H H3 0.1599(19) 0.6944(15) 0.7926(14) 0.049 Uiso d . 1 1 . .
    N N4 0.32947(14) 0.43294(10) 1.03308(9) 0.0411(3) Uani d . 1 1 . .
    H H4A 0.3836(19) 0.3987(14) 1.0864(13) 0.049 Uiso d . 1 1 . .
    C C21 0.2862(3) 0.4781(2) 1.32355(16) 0.0918(8) Uani d . 1 1 . .
    H H21A 0.3543 0.4117 1.3302 0.138 Uiso calc R 1 1 . .
    H H21B 0.1867 0.4742 1.3285 0.138 Uiso calc R 1 1 . .
    H H21C 0.3055 0.4917 1.3762 0.138 Uiso calc R 1 1 . .
    C C22 0.3050(2) 0.56515(18) 1.22498(14) 0.0647(5) Uani d . 1 1 . .
    H H22A 0.2227 0.6287 1.2121 0.078 Uiso calc R 1 1 . .
    H H22B 0.3952 0.5813 1.2267 0.078 Uiso calc R 1 1 . .
    C C23 0.18582(17) 0.53656(12) 1.11706(11) 0.0395(3) Uani d . 1 1 . .
    C C24 0.20218(16) 0.52322(11) 1.02292(10) 0.0355(3) Uani d . 1 1 . .
    H H24 0.1137 0.5073 1.0154 0.043 Uiso calc R 1 1 . .
    C C25 0.20763(16) 0.63003(11) 0.93032(10) 0.0356(3) Uani d . 1 1 . .
    H H25 0.3083 0.6362 0.9232 0.043 Uiso calc R 1 1 . .
    C C26 0.10097(16) 0.72316(11) 0.94280(10) 0.0365(3) Uani d . 1 1 . .
    C C27 0.15310(19) 0.78986(13) 0.96197(11) 0.0451(4) Uani d . 1 1 . .
    H H27 0.2544 0.7797 0.9635 0.054 Uiso calc R 1 1 . .
    C C28 0.0547(2) 0.87075(14) 0.97860(13) 0.0557(5) Uani d . 1 1 . .
    H H28 0.0902 0.9156 0.9903 0.067 Uiso calc R 1 1 . .
    C C29 -0.0951(2) 0.88640(14) 0.97817(13) 0.0571(5) Uani d . 1 1 . .
    H H29 -0.1602 0.9409 0.9904 0.069 Uiso calc R 1 1 . .
    C C30 -0.14881(19) 0.82081(14) 0.95948(12) 0.0506(4) Uani d . 1 1 . .
    H H30 -0.2501 0.8307 0.9591 0.061 Uiso calc R 1 1 . .
    C C31 -0.05059(17) 0.74068(12) 0.94139(11) 0.0421(4) Uani d . 1 1 . .
    H H31 -0.0869 0.6973 0.9279 0.050 Uiso calc R 1 1 . .
    C C32 0.26852(17) 0.56031(12) 0.80412(10) 0.0378(3) Uani d . 1 1 . .
    H H32 0.3678 0.5678 0.8009 0.045 Uiso calc R 1 1 . .
    C C33 0.21848(18) 0.59202(12) 0.69885(10) 0.0417(4) Uani d . 1 1 . .
    C C34 0.0713(2) 0.63035(13) 0.67137(12) 0.0505(4) Uani d . 1 1 . .
    H H34 -0.0005 0.6397 0.7171 0.061 Uiso calc R 1 1 . .
    C C35 0.0286(2) 0.65530(15) 0.57568(14) 0.0651(6) Uani d . 1 1 . .
    H H35 -0.0714 0.6814 0.5582 0.078 Uiso calc R 1 1 . .
    C C36 0.1311(3) 0.64200(16) 0.50766(15) 0.0734(6) Uani d . 1 1 . .
    H H36 0.1019 0.6588 0.4439 0.088 Uiso calc R 1 1 . .
    C C37 0.2760(3) 0.6040(2) 0.53387(15) 0.0824(7) Uani d . 1 1 . .
    H H37 0.3472 0.5945 0.4879 0.099 Uiso calc R 1 1 . .
    C C38 0.3196(2) 0.57900(18) 0.62977(14) 0.0691(6) Uani d . 1 1 . .
    H H38 0.4199 0.5529 0.6467 0.083 Uiso calc R 1 1 . .
    C C39 0.27301(17) 0.44403(11) 0.87378(10) 0.0390(3) Uani d . 1 1 . .
    H H39A 0.1720 0.4414 0.8905 0.047 Uiso calc R 1 1 . .
    H H39B 0.3131 0.4036 0.8365 0.047 Uiso calc R 1 1 . .
    C C40 0.36168(16) 0.38832(11) 0.97132(11) 0.0378(3) Uani d . 1 1 . .
loop_
    _atom_site_aniso_label
    _atom_site_aniso_U_11
    _atom_site_aniso_U_22
    _atom_site_aniso_U_33
    _atom_site_aniso_U_12
    _atom_site_aniso_U_13
    _atom_site_aniso_U_23
    O1 0.0665(8) 0.0548(7) 0.0509(6) -0.0214(6) -0.0054(5) -0.0318(6)
    O2 0.1019(10) 0.0526(8) 0.0345(6) -0.0243(7) -0.0070(6) -0.0182(5)
    O3 0.0821(9) 0.0307(6) 0.0520(6) -0.0023(6) -0.0264(6) -0.0162(5)
    N1 0.0499(8) 0.0327(7) 0.0367(6) 0.0007(6) -0.0144(5) -0.0178(5)
    N2 0.0556(8) 0.0297(6) 0.0313(6) -0.0030(6) -0.0119(5) -0.0119(5)
    C1 0.164(3) 0.109(2) 0.107(2) -0.079(2) 0.0090(19) -0.0683(18)
    C2 0.0872(14) 0.0718(13) 0.0651(11) -0.0244(11) -0.0112(10) -0.0460(11)
    C3 0.0520(9) 0.0344(8) 0.0383(8) -0.0021(7) -0.0133(7) -0.0182(6)
    C4 0.0466(8) 0.0300(7) 0.0321(6) -0.0068(6) -0.0058(6) -0.0148(6)
    C5 0.0448(8) 0.0333(8) 0.0322(6) -0.0049(6) -0.0059(6) -0.0158(6)
    C6 0.0503(9) 0.0333(8) 0.0366(7) 0.0014(7) -0.0124(6) -0.0177(6)
    C7 0.0824(13) 0.0420(10) 0.0433(8) -0.0139(9) -0.0050(8) -0.0195(8)
    C8 0.1198(19) 0.0369(10) 0.0579(11) -0.0176(11) -0.0180(12) -0.0135(9)
    C9 0.1173(19) 0.0424(11) 0.0682(13) 0.0069(12) -0.0304(13) -0.0318(11)
    C10 0.0825(14) 0.0554(13) 0.0681(12) 0.0154(11) -0.0139(11) -0.0404(11)
    C11 0.0606(11) 0.0472(10) 0.0508(9) 0.0030(8) -0.0065(8) -0.0270(8)
    C12 0.0437(8) 0.0336(8) 0.0296(6) -0.0073(6) -0.0062(6) -0.0133(6)
    C13 0.0389(8) 0.0399(8) 0.0318(6) -0.0070(6) -0.0048(5) -0.0169(6)
    C14 0.0535(9) 0.0424(9) 0.0381(7) -0.0110(7) -0.0083(7) -0.0159(7)
    C15 0.0673(11) 0.0535(11) 0.0351(7) -0.0152(9) -0.0103(7) -0.0121(7)
    C16 0.0647(11) 0.0714(12) 0.0373(8) -0.0169(9) -0.0089(7) -0.0259(8)
    C17 0.0796(13) 0.0655(12) 0.0489(9) -0.0297(10) -0.0047(9) -0.0319(9)
    C18 0.0729(11) 0.0462(10) 0.0401(8) -0.0219(9) -0.0068(7) -0.0185(7)
    C19 0.0473(8) 0.0349(8) 0.0345(7) -0.0031(6) -0.0063(6) -0.0178(6)
    C20 0.0433(8) 0.0310(8) 0.0377(7) -0.0040(6) -0.0089(6) -0.0147(6)
    O4 0.0457(6) 0.0578(7) 0.0484(6) -0.0068(5) -0.0069(5) -0.0307(5)
    O5 0.0463(7) 0.0703(9) 0.0469(6) -0.0138(6) 0.0031(5) -0.0278(6)
    O6 0.0574(7) 0.0369(6) 0.0519(6) 0.0084(5) -0.0180(5) -0.0208(5)
    N3 0.0532(8) 0.0281(6) 0.0330(6) -0.0011(6) -0.0095(5) -0.0127(5)
    N4 0.0457(7) 0.0334(7) 0.0376(6) 0.0016(5) -0.0151(5) -0.0153(5)
    C21 0.0918(17) 0.138(2) 0.0565(12) -0.0486(17) -0.0013(11) -0.0430(14)
    C22 0.0572(11) 0.0839(15) 0.0658(11) -0.0121(10) -0.0084(9) -0.0473(11)
    C23 0.0407(8) 0.0339(8) 0.0371(7) -0.0056(6) -0.0057(6) -0.0125(6)
    C24 0.0371(7) 0.0298(7) 0.0365(7) -0.0056(6) -0.0067(6) -0.0135(6)
    C25 0.0392(8) 0.0317(7) 0.0345(7) -0.0078(6) -0.0035(6) -0.0147(6)
    C26 0.0438(8) 0.0291(7) 0.0308(6) -0.0078(6) -0.0028(6) -0.0102(5)
    C27 0.0544(9) 0.0379(9) 0.0448(8) -0.0139(7) -0.0019(7) -0.0195(7)
    C28 0.0743(12) 0.0413(10) 0.0583(10) -0.0139(9) -0.0057(9) -0.0283(8)
    C29 0.0729(13) 0.0411(10) 0.0493(9) 0.0018(9) -0.0049(8) -0.0246(8)
    C30 0.0484(9) 0.0466(10) 0.0437(8) -0.0005(8) -0.0059(7) -0.0172(7)
    C31 0.0480(9) 0.0337(8) 0.0390(7) -0.0067(7) -0.0072(6) -0.0136(6)
    C32 0.0421(8) 0.0361(8) 0.0343(7) -0.0079(6) -0.0061(6) -0.0159(6)
    C33 0.0562(9) 0.0323(8) 0.0337(7) -0.0094(7) -0.0066(6) -0.0132(6)
    C34 0.0594(10) 0.0439(9) 0.0428(8) -0.0152(8) -0.0127(7) -0.0122(7)
    C35 0.0842(14) 0.0527(11) 0.0542(10) -0.0224(10) -0.0298(10) -0.0119(9)
    C36 0.1207(19) 0.0562(12) 0.0440(9) -0.0227(12) -0.0246(11) -0.0188(9)
    C37 0.1040(18) 0.0973(18) 0.0479(10) -0.0151(14) -0.0004(11) -0.0434(11)
    C38 0.0660(12) 0.0847(15) 0.0489(10) -0.0016(10) -0.0067(9) -0.0354(10)
    C39 0.0456(8) 0.0322(8) 0.0383(7) -0.0038(6) -0.0110(6) -0.0172(6)
    C40 0.0409(8) 0.0299(7) 0.0386(7) -0.0064(6) -0.0070(6) -0.0131(6)
_geom_special_details
;
All e.s.d.'s (except the e.s.d. in the dihedral angle between two l.s. planes)
are estimated using the full covariance matrix. The cell e.s.d.'s are taken
into account individually in the estimation of e.s.d.'s in distances, angles
and torsion angles; correlations between e.s.d.'s in cell parameters are only
used when they are defined by crystal symmetry. An approximate (isotropic)
treatment of cell e.s.d.'s is used for estimating e.s.d.'s involving l.s.
planes.
;
loop_
    _geom_bond_atom_site_label_1
    _geom_bond_atom_site_label_2
    _geom_bond_site_symmetry_2
    _geom_bond_distance
    _geom_bond_publ_flag
    O1 C3 . 1.317(2) ?
    O1 C2 . 1.4566(19) ?
    O2 C3 . 1.1976(19) ?
    O3 C20 . 1.2283(18) ?
    N1 C12 . 1.4578(19) ?
    N1 C5 . 1.4637(16) ?
    N1 H1 . 0.83(2) ?
    N2 C20 . 1.3389(19) ?
    N2 C4 . 1.4550(18) ?
    N2 H2 . 0.85(2) ?
    C1 C2 . 1.461(3) ?
    C1 H1A . 0.9600 ?
    C1 H1B . 0.9600 ?
    C1 H1C . 0.9600 ?
    C2 H2A . 0.9700 ?
    C2 H2B . 0.9700 ?
    C3 C4 . 1.5163(19) ?
    C4 C5 . 1.5496(19) ?
    C4 H4 . 0.9800 ?
    C5 C6 . 1.506(2) ?
    C5 H5 . 0.9800 ?
    C6 C7 . 1.384(2) ?
    C6 C11 . 1.385(2) ?
    C7 C8 . 1.377(3) ?
    C7 H7 . 0.9300 ?
    C8 C9 . 1.368(3) ?
    C8 H8 . 0.9300 ?
    C9 C10 . 1.357(3) ?
    C9 H9 . 0.9300 ?
    C10 C11 . 1.375(3) ?
    C10 H10 . 0.9300 ?
    C11 H11 . 0.9300 ?
    C12 C13 . 1.5239(17) ?
    C12 C19 . 1.538(2) ?
    C12 H12 . 0.9800 ?
    C13 C18 . 1.380(2) ?
    C13 C14 . 1.381(2) ?
    C14 C15 . 1.3845(19) ?
    C14 H14 . 0.9300 ?
    C15 C16 . 1.370(3) ?
    C15 H15 . 0.9300 ?
    C16 C17 . 1.361(3) ?
    C16 H16 . 0.9300 ?
    C17 C18 . 1.386(2) ?
    C17 H17 . 0.9300 ?
    C18 H18 . 0.9300 ?
    C19 C20 . 1.5107(18) ?
    C19 H19A . 0.9700 ?
    C19 H19B . 0.9700 ?
    O4 C23 . 1.3300(18) ?
    O4 C22 . 1.456(2) ?
    O5 C23 . 1.1986(19) ?
    O6 C40 . 1.2306(17) ?
    N3 C25 . 1.4609(17) ?
    N3 C32 . 1.467(2) ?
    N3 H3 . 0.84(2) ?
    N4 C40 . 1.3347(19) ?
    N4 C24 . 1.4538(18) ?
    N4 H4A . 0.85(2) ?
    C21 C22 . 1.472(3) ?
    C21 H21A . 0.9600 ?
    C21 H21B . 0.9600 ?
    C21 H21C . 0.9600 ?
    C22 H22A . 0.9700 ?
    C22 H22B . 0.9700 ?
    C23 C24 . 1.506(2) ?
    C24 C25 . 1.551(2) ?
    C24 H24 . 0.9800 ?
    C25 C26 . 1.511(2) ?
    C25 H25 . 0.9800 ?
    C26 C31 . 1.385(2) ?
    C26 C27 . 1.394(2) ?
    C27 C28 . 1.376(2) ?
    C27 H27 . 0.9300 ?
    C28 C29 . 1.372(3) ?
    C28 H28 . 0.9300 ?
    C29 C30 . 1.384(3) ?
    C29 H29 . 0.9300 ?
    C30 C31 . 1.378(2) ?
    C30 H30 . 0.9300 ?
    C31 H31 . 0.9300 ?
    C32 C33 . 1.5236(18) ?
    C32 C39 . 1.529(2) ?
    C32 H32 . 0.9800 ?
    C33 C38 . 1.360(3) ?
    C33 C34 . 1.375(2) ?
    C34 C35 . 1.393(2) ?
    C34 H34 . 0.9300 ?
    C35 C36 . 1.357(3) ?
    C35 H35 . 0.9300 ?
    C36 C37 . 1.350(3) ?
    C36 H36 . 0.9300 ?
    C37 C38 . 1.399(2) ?
    C37 H37 . 0.9300 ?
    C38 H38 . 0.9300 ?
    C39 C40 . 1.5162(17) ?
    C39 H39A . 0.9700 ?
    C39 H39B . 0.9700 ?
loop_
    _geom_angle_atom_site_label_1
    _geom_angle_atom_site_label_2
    _geom_angle_atom_site_label_3
    _geom_angle_site_symmetry_1
    _geom_angle_site_symmetry_3
    _geom_angle
    _geom_angle_publ_flag
    C3 O1 C2 . . 115.98(14) ?
    C12 N1 C5 . . 117.12(11) ?
    C12 N1 H1 . . 105.4(12) ?
    C5 N1 H1 . . 103.2(12) ?
    C20 N2 C4 . . 125.40(12) ?
    C20 N2 H2 . . 116.9(12) ?
    C4 N2 H2 . . 117.7(12) ?
    C2 C1 H1A . . 109.5 ?
    C2 C1 H1B . . 109.5 ?
    H1A C1 H1B . . 109.5 ?
    C2 C1 H1C . . 109.5 ?
    H1A C1 H1C . . 109.5 ?
    H1B C1 H1C . . 109.5 ?
    O1 C2 C1 . . 108.45(18) ?
    O1 C2 H2A . . 110.0 ?
    C1 C2 H2A . . 110.0 ?
    O1 C2 H2B . . 110.0 ?
    C1 C2 H2B . . 110.0 ?
    H2A C2 H2B . . 108.4 ?
    O2 C3 O1 . . 125.40(14) ?
    O2 C3 C4 . . 123.26(15) ?
    O1 C3 C4 . . 111.28(13) ?
    N2 C4 C3 . . 107.04(11) ?
    N2 C4 C5 . . 112.95(12) ?
    C3 C4 C5 . . 108.33(12) ?
    N2 C4 H4 . . 109.5 ?
    C3 C4 H4 . . 109.5 ?
    C5 C4 H4 . . 109.5 ?
    N1 C5 C6 . . 108.35(11) ?
    N1 C5 C4 . . 110.42(12) ?
    C6 C5 C4 . . 110.90(12) ?
    N1 C5 H5 . . 109.0 ?
    C6 C5 H5 . . 109.0 ?
    C4 C5 H5 . . 109.0 ?
    C7 C6 C11 . . 118.05(16) ?
    C7 C6 C5 . . 121.24(15) ?
    C11 C6 C5 . . 120.60(15) ?
    C8 C7 C6 . . 120.29(19) ?
    C8 C7 H7 . . 119.9 ?
    C6 C7 H7 . . 119.9 ?
    C9 C8 C7 . . 120.7(2) ?
    C9 C8 H8 . . 119.6 ?
    C7 C8 H8 . . 119.6 ?
    C10 C9 C8 . . 119.57(19) ?
    C10 C9 H9 . . 120.2 ?
    C8 C9 H9 . . 120.2 ?
    C9 C10 C11 . . 120.5(2) ?
    C9 C10 H10 . . 119.8 ?
    C11 C10 H10 . . 119.8 ?
    C10 C11 C6 . . 120.86(19) ?
    C10 C11 H11 . . 119.6 ?
    C6 C11 H11 . . 119.6 ?
    N1 C12 C13 . . 109.03(11) ?
    N1 C12 C19 . . 111.03(12) ?
    C13 C12 C19 . . 110.09(11) ?
    N1 C12 H12 . . 108.9 ?
    C13 C12 H12 . . 108.9 ?
    C19 C12 H12 . . 108.9 ?
    C18 C13 C14 . . 118.12(13) ?
    C18 C13 C12 . . 119.56(13) ?
    C14 C13 C12 . . 122.33(13) ?
    C13 C14 C15 . . 120.77(15) ?
    C13 C14 H14 . . 119.6 ?
    C15 C14 H14 . . 119.6 ?
    C16 C15 C14 . . 120.35(16) ?
    C16 C15 H15 . . 119.8 ?
    C14 C15 H15 . . 119.8 ?
    C17 C16 C15 . . 119.46(15) ?
    C17 C16 H16 . . 120.3 ?
    C15 C16 H16 . . 120.3 ?
    C16 C17 C18 . . 120.59(16) ?
    C16 C17 H17 . . 119.7 ?
    C18 C17 H17 . . 119.7 ?
    C13 C18 C17 . . 120.70(15) ?
    C13 C18 H18 . . 119.7 ?
    C17 C18 H18 . . 119.7 ?
    C20 C19 C12 . . 114.10(12) ?
    C20 C19 H19A . . 108.7 ?
    C12 C19 H19A . . 108.7 ?
    C20 C19 H19B . . 108.7 ?
    C12 C19 H19B . . 108.7 ?
    H19A C19 H19B . . 107.6 ?
    O3 C20 N2 . . 121.37(13) ?
    O3 C20 C19 . . 120.51(13) ?
    N2 C20 C19 . . 118.12(13) ?
    C23 O4 C22 . . 116.14(13) ?
    C25 N3 C32 . . 116.90(11) ?
    C25 N3 H3 . . 106.1(12) ?
    C32 N3 H3 . . 104.6(12) ?
    C40 N4 C24 . . 125.62(11) ?
    C40 N4 H4A . . 114.4(12) ?
    C24 N4 H4A . . 119.4(12) ?
    C22 C21 H21A . . 109.5 ?
    C22 C21 H21B . . 109.5 ?
    H21A C21 H21B . . 109.5 ?
    C22 C21 H21C . . 109.5 ?
    H21A C21 H21C . . 109.5 ?
    H21B C21 H21C . . 109.5 ?
    O4 C22 C21 . . 112.10(18) ?
    O4 C22 H22A . . 109.2 ?
    C21 C22 H22A . . 109.2 ?
    O4 C22 H22B . . 109.2 ?
    C21 C22 H22B . . 109.2 ?
    H22A C22 H22B . . 107.9 ?
    O5 C23 O4 . . 124.41(14) ?
    O5 C23 C24 . . 124.07(13) ?
    O4 C23 C24 . . 111.37(13) ?
    N4 C24 C23 . . 110.14(11) ?
    N4 C24 C25 . . 113.96(12) ?
    C23 C24 C25 . . 109.29(12) ?
    N4 C24 H24 . . 107.7 ?
    C23 C24 H24 . . 107.7 ?
    C25 C24 H24 . . 107.7 ?
    N3 C25 C26 . . 108.37(11) ?
    N3 C25 C24 . . 109.46(11) ?
    C26 C25 C24 . . 110.26(12) ?
    N3 C25 H25 . . 109.6 ?
    C26 C25 H25 . . 109.6 ?
    C24 C25 H25 . . 109.6 ?
    C31 C26 C27 . . 118.31(14) ?
    C31 C26 C25 . . 120.95(13) ?
    C27 C26 C25 . . 120.63(13) ?
    C28 C27 C26 . . 119.95(16) ?
    C28 C27 H27 . . 120.0 ?
    C26 C27 H27 . . 120.0 ?
    C29 C28 C27 . . 121.13(17) ?
    C29 C28 H28 . . 119.4 ?
    C27 C28 H28 . . 119.4 ?
    C28 C29 C30 . . 119.71(16) ?
    C28 C29 H29 . . 120.1 ?
    C30 C29 H29 . . 120.1 ?
    C31 C30 C29 . . 119.30(16) ?
    C31 C30 H30 . . 120.4 ?
    C29 C30 H30 . . 120.4 ?
    C30 C31 C26 . . 121.60(15) ?
    C30 C31 H31 . . 119.2 ?
    C26 C31 H31 . . 119.2 ?
    N3 C32 C33 . . 108.08(11) ?
    N3 C32 C39 . . 111.54(13) ?
    C33 C32 C39 . . 109.35(11) ?
    N3 C32 H32 . . 109.3 ?
    C33 C32 H32 . . 109.3 ?
    C39 C32 H32 . . 109.3 ?
    C38 C33 C34 . . 117.67(14) ?
    C38 C33 C32 . . 120.40(14) ?
    C34 C33 C32 . . 121.88(14) ?
    C33 C34 C35 . . 120.62(18) ?
    C33 C34 H34 . . 119.7 ?
    C35 C34 H34 . . 119.7 ?
    C36 C35 C34 . . 120.89(19) ?
    C36 C35 H35 . . 119.6 ?
    C34 C35 H35 . . 119.6 ?
    C37 C36 C35 . . 119.06(17) ?
    C37 C36 H36 . . 120.5 ?
    C35 C36 H36 . . 120.5 ?
    C36 C37 C38 . . 120.3(2) ?
    C36 C37 H37 . . 119.8 ?
    C38 C37 H37 . . 119.8 ?
    C33 C38 C37 . . 121.42(19) ?
    C33 C38 H38 . . 119.3 ?
    C37 C38 H38 . . 119.3 ?
    C40 C39 C32 . . 116.77(12) ?
    C40 C39 H39A . . 108.1 ?
    C32 C39 H39A . . 108.1 ?
    C40 C39 H39B . . 108.1 ?
    C32 C39 H39B . . 108.1 ?
    H39A C39 H39B . . 107.3 ?
    O6 C40 N4 . . 120.90(12) ?
    O6 C40 C39 . . 120.65(13) ?
    N4 C40 C39 . . 118.44(13) ?
loop_
    _geom_hbond_atom_site_label_D
    _geom_hbond_atom_site_label_H
    _geom_hbond_atom_site_label_A
    _geom_hbond_site_symmetry_A
    _geom_hbond_distance_DH
    _geom_hbond_distance_HA
    _geom_hbond_distance_DA
    _geom_hbond_angle_DHA
    N2 H2 O2 . 0.85(2) 2.45(2) 2.776(2) 104
    N2 H2 O6 1_554 0.85(2) 2.26(2) 3.0910(10)
                                            170
    N4 H4A O3 1_556 0.85(2) 2.14(2) 2.9830(10)
                                             169
    C2 H2B O2 2_655 0.97 2.53 3.233(2) 130
    C39 H39A O5 2_567 0.97 2.48 3.355(2) 150
    C9 H9 Cg1 2_656 0.93 2.89 3.735(3) 152
    C16 H16 Cg2 1_645 0.93 2.91 3.7120(10)
                                         146
