# Supplementary material for: Ethyl 7-oxo-3,5-diphenyl-1,4-diazepane-2-carboxyl­ate
Source: Acta Crystallogr Sect E Struct Rep Online. 2012 Apr 25;68(Pt 5):o1525–6. doi: 10.1107/S1600536812017084 (PMC3344629; doi:10.1107/S1600536812017084)
Supplement: Supplementary file 2 [file e-68-o1525-Isup2.hkl]

# 
# h,k,l, Fc-squared, Fo-squared, sigma(Fo-squared) and status flag 
# 
data_I
_shelx_title ' I         P-1          R = 0.05' 
_shelx_refln_list_code          4 
_shelx_F_calc_maximum      184.81 
_exptl_crystal_F_000       719.88 
_reflns_d_resolution_high  0.7311 
 
loop_ 
 _symmetry_equiv_pos_as_xyz 
 'x, y, z' 
 '-x, -y, -z' 
 
_cell_length_a     9.5352 
_cell_length_b    14.8809 
_cell_length_c    15.0800 
_cell_angle_alpha  61.650 
_cell_angle_beta   82.153 
_cell_angle_gamma  71.344 
 
_shelx_F_squared_multiplier     1.000 
 
loop_ 
 _refln_index_h 
 _refln_index_k 
 _refln_index_l 
 _refln_F_squared_calc 
 _refln_F_squared_meas 
 _refln_F_squared_sigma 
 _refln_observed_status 
   1   0   0        4.07       11.27      0.84 o 
   2   0   0     3817.00     3611.54     28.03 o 
   3   0   0     7279.64     7236.38     64.46 o 
   4   0   0      545.51      548.38      5.90 o 
   5   0   0      964.93      990.67     10.09 o 
   6   0   0        3.06        4.39      0.94 o 
   7   0   0        1.95        1.79      1.12 o 
   8   0   0       75.54       61.48      3.56 o 
   9   0   0        0.50        3.83      2.02 o 
  10   0   0        4.15       -1.51      1.98 o 
  11   0   0        4.01        1.54      2.32 o 
  12   0   0        4.78        1.40      3.07 o 
 -12   1   0        0.04       -0.60      3.34 o 
 -11   1   0        4.05        0.14      2.35 o 
 -10   1   0       15.52       16.99      2.81 o 
  -9   1   0       52.27       60.45      3.64 o 
  -8   1   0      150.70      153.30      4.45 o 
  -7   1   0        1.54        0.32      1.08 o 
  -6   1   0      232.51      242.76      5.82 o 
  -5   1   0       34.28       33.86      1.52 o 
  -4   1   0      488.87      513.41      5.07 o 
  -3   1   0     9463.56     9217.99     86.89 o 
  -2   1   0     5800.05     5432.33     43.83 o 
  -1   1   0     3044.16     2865.25     23.30 o 
   1   1   0      542.31      465.00     11.76 o 
   2   1   0     3634.27     3488.12     29.70 o 
   3   1   0     4046.87     4081.21     36.74 o 
   4   1   0      151.31      142.45      2.24 o 
   5   1   0      573.19      558.54      6.26 o 
   6   1   0      286.78      290.80      4.07 o 
   7   1   0      349.15      352.22      5.61 o 
   8   1   0      119.58      140.79      4.15 o 
   9   1   0        3.93        0.11      1.67 o 
  10   1   0       51.14       47.17      3.54 o 
  11   1   0        0.46        2.91      2.36 o 
  12   1   0        0.19        1.63      3.01 o 
 -11   2   0        4.46        2.61      2.48 o 
 -10   2   0       28.12       27.77      3.23 o 
  -9   2   0       40.36       44.45      3.41 o 
  -8   2   0       17.62       17.13      2.29 o 
  -7   2   0       16.98       18.55      1.79 o 
  -6   2   0       13.96       17.00      1.21 o 
  -5   2   0       63.97       50.28      2.06 o 
  -4   2   0     1394.53     1448.71     13.97 o 
  -3   2   0      302.70      318.27      3.92 o 
  -2   2   0       14.10       19.76      0.69 o 
  -1   2   0      330.08      374.98      3.43 o 
   0   2   0     8067.75     7059.22     68.75 o 
   1   2   0     7093.71     6498.72     52.33 o 
   2   2   0    34153.15    27947.93    310.61 o 
   3   2   0     4917.52     4826.16     45.95 o 
   4   2   0      135.36      115.55      2.11 o 
   5   2   0      311.45      340.15      4.31 o 
   6   2   0      376.11      363.14      4.73 o 
   7   2   0      113.22      115.34      2.68 o 
   8   2   0      139.26      142.41      4.15 o 
   9   2   0       93.43       93.17      3.69 o 
  10   2   0        0.04        0.88      2.57 o 
  11   2   0        1.16       -0.04      2.02 o 
  12   2   0        1.51        2.18      4.35 o 
 -11   3   0        0.84        0.43      2.29 o 
 -10   3   0        0.86       -2.17      2.17 o 
  -9   3   0       45.25       49.92      3.60 o 
  -8   3   0       26.00       29.18      4.47 o 
  -7   3   0      176.12      186.56      4.01 o 
  -6   3   0       37.37       35.05      2.01 o 
  -5   3   0      374.03      390.37      5.68 o 
  -4   3   0      166.11      206.54      3.22 o 
  -3   3   0      709.50      697.74      7.59 o 
  -2   3   0      320.88      367.15      4.29 o 
  -1   3   0     2432.35     2524.40     22.90 o 
   0   3   0      192.95      221.38      4.02 o 
   1   3   0     4553.64     4182.06     37.48 o 
   2   3   0      506.00      469.74      4.39 o 
   3   3   0       34.74       43.67      0.98 o 
   4   3   0       67.32       51.75      1.52 o 
   5   3   0     1742.11     1819.20     18.50 o 
   6   3   0      162.00      160.90      2.85 o 
   7   3   0      147.68      134.24      3.34 o 
   8   3   0       72.32       82.38      3.19 o 
   9   3   0       11.46        7.20      1.80 o 
  10   3   0        5.99        5.95      2.34 o 
  11   3   0        5.59        3.94      2.52 o 
  12   3   0        5.60        6.61      3.69 o 
 -11   4   0        5.56        6.44      2.97 o 
 -10   4   0        5.81        5.53      2.59 o 
  -9   4   0        6.56       11.98      2.64 o 
  -8   4   0       18.15       16.38      2.28 o 
  -7   4   0      138.87      141.52      3.61 o 
  -6   4   0       97.11      111.97      3.08 o 
  -5   4   0        4.70        4.41      1.09 o 
  -4   4   0      105.22      105.61      2.53 o 
  -3   4   0       25.86       25.96      1.12 o 
  -2   4   0       27.94       35.69      1.12 o 
  -1   4   0       50.25       38.72      1.10 o 
   0   4   0     1208.15     1238.81     12.40 o 
   1   4   0     2882.16     2772.17     25.21 o 
   2   4   0       26.10       16.98      0.71 o 
   3   4   0     1003.38      987.51      8.77 o 
   4   4   0      148.82      145.18      3.02 o 
   5   4   0      910.48      905.15      9.85 o 
   6   4   0      224.99      229.06      4.19 o 
   7   4   0        3.19        1.61      0.88 o 
   8   4   0       17.35       15.67      1.84 o 
   9   4   0       13.86       13.42      1.97 o 
  10   4   0       42.28       30.01      2.64 o 
  11   4   0        0.38        2.15      2.06 o 
  12   4   0        0.88        6.86      4.07 o 
 -10   5   0       37.56       38.68      4.42 o 
  -9   5   0       11.38       16.32      3.79 o 
  -8   5   0       24.92       21.88      2.26 o 
  -7   5   0       81.29       81.24      3.98 o 
  -6   5   0        0.56       -0.12      1.45 o 
  -5   5   0      135.73      136.86      3.31 o 
  -4   5   0        0.00       -0.02      0.93 o 
  -3   5   0      552.67      609.84      7.17 o 
  -2   5   0      646.76      759.90      8.30 o 
  -1   5   0      525.92      590.53      6.60 o 
   0   5   0       20.51       20.92      0.88 o 
   1   5   0        0.12        0.61      0.42 o 
   2   5   0     2732.35     2760.63     25.35 o 
   3   5   0     1198.29     1238.71     11.50 o 
   4   5   0      703.11      786.41      8.22 o 
   5   5   0        0.15        0.27      0.62 o 
   6   5   0       48.39       54.71      2.33 o 
   7   5   0        4.96        6.60      1.37 o 
   8   5   0        0.88        7.93      1.92 o 
   9   5   0        8.93        6.61      1.77 o 
  10   5   0       11.29       17.48      2.27 o 
  11   5   0        0.17        2.37      2.84 o 
  12   5   0        3.72        3.13      3.20 o 
 -10   6   0       11.43        3.05      4.35 o 
  -9   6   0        0.87       -1.28      2.25 o 
  -8   6   0       16.40       16.31      2.22 o 
  -7   6   0       15.60       21.40      2.75 o 
  -6   6   0        4.16        2.64      1.91 o 
  -5   6   0       13.62       14.67      1.73 o 
  -4   6   0      238.73      246.92      4.37 o 
  -3   6   0      968.38      988.55     11.75 o 
  -2   6   0      134.64      139.82      2.53 o 
  -1   6   0       12.99       20.47      1.04 o 
   0   6   0       35.01       34.69      1.21 o 
   1   6   0       20.42       19.12      1.08 o 
   2   6   0      312.35      288.69      3.58 o 
   3   6   0       99.02      109.52      1.96 o 
   4   6   0      500.63      533.12      6.54 o 
   5   6   0      430.49      436.55      5.77 o 
   6   6   0        8.79        7.96      0.94 o 
   7   6   0       42.53       41.54      1.90 o 
   8   6   0        0.07       -0.07      1.29 o 
   9   6   0       76.90       71.93      3.60 o 
  10   6   0        1.17        1.70      1.69 o 
  11   6   0        0.28        1.79      2.36 o 
  12   6   0       23.01        4.36      7.82 o 
  -9   7   0      101.94      118.07      4.57 o 
  -8   7   0        1.45        1.28      2.02 o 
  -7   7   0       24.43       37.01      3.31 o 
  -6   7   0      241.13      262.89      8.50 o 
  -5   7   0      181.21      172.37      5.08 o 
  -4   7   0        0.03       -1.04      1.04 o 
  -3   7   0       22.19       21.55      1.68 o 
  -2   7   0      763.56      795.73      9.83 o 
  -1   7   0      188.64      179.54      2.97 o 
   0   7   0      200.85      211.00      3.29 o 
   1   7   0      796.62      851.46      8.83 o 
   2   7   0        0.71        1.09      0.50 o 
   3   7   0     1548.13     1550.62     17.22 o 
   4   7   0      160.71      172.36      3.64 o 
   5   7   0      373.55      362.20      5.99 o 
   6   7   0        0.14        0.38      0.77 o 
   7   7   0        2.24        0.62      0.85 o 
   8   7   0       39.81       45.71      2.47 o 
   9   7   0        3.26        0.63      1.46 o 
  10   7   0        0.42        0.84      1.65 o 
  11   7   0        0.22       -2.10      6.25 o 
  12   7   0        0.05       -6.81      6.81 o 
  -9   8   0       25.34       21.45      2.75 o 
  -8   8   0        8.68        5.14      2.74 o 
  -7   8   0        3.98        2.20      3.27 o 
  -6   8   0       11.33        7.78      2.41 o 
  -5   8   0       28.56       22.79      2.69 o 
  -4   8   0       64.05       54.95      3.67 o 
  -3   8   0        7.45        5.93      1.29 o 
  -2   8   0      588.61      581.02      7.86 o 
  -1   8   0     1205.87     1229.24     12.50 o 
   0   8   0      207.30      196.21      3.12 o 
   1   8   0      159.87      155.71      2.57 o 
   2   8   0       39.36       39.38      1.54 o 
   3   8   0       37.00       36.27      1.66 o 
   4   8   0      237.29      238.33      3.95 o 
   5   8   0      407.33      452.22      7.17 o 
   6   8   0       46.05       57.30      2.45 o 
   7   8   0      222.86      207.96      3.97 o 
   8   8   0       53.34       52.84      3.66 o 
   9   8   0        0.03       -1.72      1.72 o 
  10   8   0       10.79        9.16      3.98 o 
  11   8   0        0.01        2.99      6.58 o 
  12   8   0        1.64        2.55      7.76 o 
  -8   9   0        9.01        1.50      2.73 o 
  -7   9   0       15.27       17.02      3.09 o 
  -6   9   0        0.07        1.68      2.21 o 
  -5   9   0        8.11        2.73      2.11 o 
  -4   9   0      188.94      190.65      5.81 o 
  -3   9   0       12.06       15.05      1.99 o 
  -2   9   0       14.90       14.86      2.10 o 
  -1   9   0       21.49       22.55      1.59 o 
   0   9   0        2.72        1.57      0.77 o 
   1   9   0      278.18      288.45      3.91 o 
   2   9   0        4.04        3.03      0.70 o 
   3   9   0      449.03      504.62      7.71 o 
   4   9   0      169.14      198.52      4.27 o 
   5   9   0       35.60       29.26      1.93 o 
   6   9   0      103.65      124.80      3.80 o 
   7   9   0      368.17      362.93      8.23 o 
   8   9   0      121.60      129.28      5.21 o 
   9   9   0      105.24       99.29      5.42 o 
  10   9   0        0.94       -4.15      4.15 o 
  11   9   0        0.01        1.54      4.16 o 
  12   9   0        5.01       -0.33      6.93 o 
  -8  10   0        0.26        2.67      2.75 o 
  -7  10   0        8.25       10.06      2.98 o 
  -6  10   0       26.48       28.52      3.40 o 
  -5  10   0        0.71       -0.41      2.12 o 
  -4  10   0        0.42       -0.72      1.98 o 
  -3  10   0      440.32      422.26     13.66 o 
  -2  10   0      312.62      281.30      6.95 o 
  -1  10   0        1.46        6.02      1.67 o 
   0  10   0      157.36      126.07      2.94 o 
   1  10   0      601.81      596.07      7.12 o 
   2  10   0       33.46       31.54      1.51 o 
   3  10   0       17.12       17.73      1.96 o 
   4  10   0      145.80      133.39      3.65 o 
   5  10   0        0.10       -1.18      1.18 o 
   6  10   0      244.60      242.97      5.30 o 
   7  10   0        1.35       -0.49      1.57 o 
   8  10   0       67.78       80.44      6.05 o 
   9  10   0       19.81       14.50      4.46 o 
  10  10   0        8.21        9.03      4.63 o 
  11  10   0        4.30        0.64      4.54 o 
  12  10   0        3.93       14.67      8.62 o 
  -7  11   0       16.75       20.12      3.40 o 
  -6  11   0        2.26        3.82      2.81 o 
  -5  11   0        2.44        0.74      2.35 o 
  -4  11   0        4.29        2.90      2.29 o 
  -3  11   0       40.02       39.59      3.22 o 
  -2  11   0       33.68       32.50      2.68 o 
  -1  11   0       33.19       38.68      2.48 o 
   0  11   0       45.14       50.26      3.32 o 
   1  11   0      739.27      667.54     10.78 o 
   2  11   0      280.53      318.52      6.31 o 
   3  11   0      127.68      126.29      4.70 o 
   4  11   0      845.51      877.05     15.39 o 
   5  11   0      120.78      128.95      5.28 o 
   6  11   0      401.18      418.72     10.87 o 
   7  11   0       52.48       36.70      4.84 o 
   8  11   0       36.78       48.84      5.53 o 
   9  11   0       91.82       88.50      7.04 o 
  10  11   0       26.81       28.31      5.64 o 
  11  11   0        1.82        0.22      4.39 o 
  -6  12   0        1.09       -2.44      2.44 o 
  -5  12   0        3.26        6.07      2.69 o 
  -4  12   0        0.90        3.70      2.47 o 
  -3  12   0        5.20        6.08      2.41 o 
  -2  12   0        8.92       10.13      2.42 o 
  -1  12   0       23.65       17.79      2.21 o 
   0  12   0      357.11      297.81      6.60 o 
   1  12   0       74.49       83.81      3.43 o 
   2  12   0        0.00        1.22      1.49 o 
   3  12   0       11.84        8.71      2.42 o 
   4  12   0       76.22       49.26      4.35 o 
   5  12   0        7.98        7.28      2.29 o 
   6  12   0       89.15       72.20      5.97 o 
   7  12   0        1.62        1.79      3.63 o 
   8  12   0        0.12        1.65      3.85 o 
   9  12   0        2.43        4.65      4.02 o 
  10  12   0        1.68        0.73      4.34 o 
  11  12   0        3.59        3.01     11.39 o 
  -5  13   0        1.68       -0.16      2.63 o 
  -4  13   0       19.13       21.95      3.29 o 
  -3  13   0       18.26       13.14      2.83 o 
  -2  13   0       53.10       46.80      3.70 o 
  -1  13   0        1.45        1.16      2.04 o 
   0  13   0        5.52       10.99      2.21 o 
   1  13   0      172.83      204.93      5.47 o 
   2  13   0       89.55       69.83      4.38 o 
   3  13   0      269.17      239.46      9.31 o 
   4  13   0        2.83        2.72      2.21 o 
   5  13   0        0.34        6.39      3.84 o 
   6  13   0      139.99      141.16      8.15 o 
   7  13   0        1.56        6.61      6.71 o 
   8  13   0       34.17       35.46      5.56 o 
   9  13   0       12.07        2.97      6.30 o 
  10  13   0       15.29       20.30     11.97 o 
  11  13   0       11.31        8.87      5.33 o 
  -4  14   0        0.08       -2.81      2.81 o 
  -3  14   0        9.82        5.73      2.77 o 
  -2  14   0        0.06       -0.16      2.28 o 
  -1  14   0        0.02       -2.26      2.26 o 
   0  14   0        7.51       10.29      2.57 o 
   1  14   0       40.54       31.47      3.80 o 
   2  14   0      128.02      106.89      5.06 o 
   3  14   0       24.35       16.81      3.06 o 
   4  14   0       11.50       13.35      3.26 o 
   5  14   0       72.49       74.84      6.45 o 
   6  14   0       36.34       36.36      5.53 o 
   7  14   0        3.96        6.76      5.66 o 
   8  14   0        0.32        5.13      6.06 o 
   9  14   0        2.52        9.10      7.54 o 
  10  14   0        0.03       -2.06      4.57 o 
  -3  15   0       11.05        8.79      3.54 o 
  -2  15   0        8.93       14.18      3.60 o 
  -1  15   0        2.77       -0.75      3.68 o 
   0  15   0        0.66        1.98      3.74 o 
   1  15   0       12.10        9.50      4.12 o 
   2  15   0       53.51       52.67      5.81 o 
   3  15   0        5.15        5.46      4.04 o 
   4  15   0        0.02        0.36      6.36 o 
   5  15   0        4.42        1.03      4.06 o 
   6  15   0        0.00        1.64      7.23 o 
   7  15   0        9.32       13.65      4.91 o 
   8  15   0       11.66       14.24      5.38 o 
   9  15   0       13.50       18.02      5.68 o 
  -1  16   0        0.36        5.98      6.34 o 
   0  16   0        1.17       -5.42      5.42 o 
   1  16   0       29.82       28.32      7.94 o 
   2  16   0        2.76        4.18      6.13 o 
   3  16   0       53.29       65.39      9.66 o 
   4  16   0        2.47        7.20      6.13 o 
   5  16   0        0.12       -0.36      4.31 o 
   6  16   0       73.82       78.42      7.32 o 
   7  16   0        0.00       -0.35      4.65 o 
   8  16   0        1.52       -2.73      4.70 o 
   0  17   0        6.40       26.61      8.33 o 
   1  17   0        7.22       -4.59      6.34 o 
   2  17   0        3.94        1.96      6.16 o 
   3  17   0        8.87       13.15      7.35 o 
   4  17   0        2.17       16.65      7.73 o 
   5  17   0       10.11       11.05      6.93 o 
   6  17   0        1.31       -0.27      6.64 o 
   7  17   0        1.67        6.07      4.95 o 
  -6 -17   1        3.74        0.27      6.93 o 
  -5 -17   1        7.67       17.78      7.67 o 
  -4 -17   1        2.81        3.20      6.87 o 
  -3 -17   1       75.61       95.58     11.53 o 
  -2 -17   1        0.28       -0.74      6.19 o 
  -8 -16   1        2.15       -2.22      4.53 o 
  -7 -16   1        1.96        3.69      4.90 o 
  -6 -16   1        2.12       -1.60      6.19 o 
  -5 -16   1        0.21       -2.01      5.42 o 
  -4 -16   1        4.84        2.13      6.28 o 
  -3 -16   1        4.95        7.82      6.64 o 
  -2 -16   1       31.75       33.45      8.24 o 
  -1 -16   1        0.28       -2.19      5.93 o 
   0 -16   1       10.59       17.15      7.38 o 
   1 -16   1        6.16        7.35      6.55 o 
  -9 -15   1        2.35        5.03      5.06 o 
  -8 -15   1        1.89       -1.65      4.63 o 
  -7 -15   1        8.08       12.70      5.13 o 
  -6 -15   1        0.05       -2.89      4.02 o 
  -5 -15   1        7.09        3.50      3.99 o 
  -4 -15   1        0.47       -1.96      5.33 o 
  -3 -15   1       10.13        5.69      5.60 o 
  -2 -15   1       35.73       35.98      5.50 o 
  -1 -15   1       82.26       81.81      6.97 o 
   0 -15   1       11.67       16.86      3.76 o 
   1 -15   1       19.96       26.17      5.50 o 
   2 -15   1        1.22        2.47      3.97 o 
 -10 -14   1        0.58        2.88      4.67 o 
  -9 -14   1        2.22       -0.06      4.44 o 
  -8 -14   1        4.28        4.06      4.73 o 
  -7 -14   1        3.31        5.08      4.89 o 
  -6 -14   1        2.16        7.43      4.83 o 
  -5 -14   1        0.76       -1.08      3.72 o 
  -4 -14   1        9.43        7.45      3.33 o 
  -3 -14   1       87.32      104.61      5.04 o 
  -2 -14   1        9.12        8.11      3.18 o 
  -1 -14   1       16.19       17.76      3.49 o 
   0 -14   1        0.26       -0.24      2.67 o 
   1 -14   1        7.51        3.93      2.44 o 
   2 -14   1        0.18        2.47      2.57 o 
   3 -14   1        1.94        1.80      2.52 o 
   4 -14   1        3.03        0.13      2.67 o 
 -10 -13   1        0.40       -4.98     12.22 o 
  -9 -13   1        3.69        5.08      4.44 o 
  -8 -13   1        1.56        2.30      4.33 o 
  -7 -13   1        6.95       10.59      4.46 o 
  -6 -13   1       13.93        9.17      4.14 o 
  -5 -13   1       61.01       52.42      5.70 o 
  -4 -13   1       23.66       23.94      3.09 o 
  -3 -13   1        0.94        1.45      2.35 o 
  -2 -13   1       63.04       71.70      4.17 o 
  -1 -13   1        2.86        4.92      2.74 o 
   0 -13   1        5.53        0.01      1.90 o 
   1 -13   1       23.67       27.44      3.03 o 
   2 -13   1        1.51        1.69      2.26 o 
   3 -13   1        4.09        5.58      2.52 o 
   4 -13   1        6.67        7.12      2.85 o 
   5 -13   1       11.44        3.47      2.82 o 
 -11 -12   1        8.13        5.41      5.57 o 
 -10 -12   1       28.63       40.38      7.16 o 
  -9 -12   1       32.36       41.28      5.84 o 
  -8 -12   1       15.43       19.63      8.49 o 
  -7 -12   1       28.61       34.45      7.10 o 
  -6 -12   1       93.67       86.57      6.65 o 
  -5 -12   1        0.00        1.21      2.11 o 
  -4 -12   1       16.75       11.02      2.59 o 
  -3 -12   1       58.55       48.64      7.27 o 
  -2 -12   1       28.48       29.46      3.48 o 
  -1 -12   1       27.26       27.14      2.36 o 
   0 -12   1       33.94       50.14      3.94 o 
   1 -12   1        0.00        0.60      2.05 o 
   2 -12   1       40.36       36.24      3.25 o 
   3 -12   1        0.32       -1.62      2.08 o 
   4 -12   1       11.83        6.68      2.60 o 
   5 -12   1        6.75        5.51      2.83 o 
   6 -12   1        4.30        0.00      2.66 o 
 -11 -11   1        2.70       -0.53      5.93 o 
 -10 -11   1       15.40       16.30      5.36 o 
  -9 -11   1        8.04        2.16      4.33 o 
  -8 -11   1       32.75       24.04      6.86 o 
  -7 -11   1        0.59        6.92      3.80 o 
  -6 -11   1       20.54       17.92      3.23 o 
  -5 -11   1       12.82       15.84      2.62 o 
  -4 -11   1       83.98      101.88      4.38 o 
  -3 -11   1      329.63      287.54      7.22 o 
  -2 -11   1       23.26       25.19      2.04 o 
  -1 -11   1      186.79      186.78      5.25 o 
   0 -11   1      431.14      438.81      8.15 o 
   1 -11   1      188.81      181.61      5.01 o 
   2 -11   1        4.88        3.47      2.08 o 
   3 -11   1        2.91        1.35      2.11 o 
   4 -11   1        0.21        2.41      2.25 o 
   5 -11   1       16.96       19.07      3.10 o 
   6 -11   1        9.98       12.71      3.00 o 
   7 -11   1        1.02       -0.84      2.96 o 
 -12 -10   1        0.00       -6.78      6.78 o 
 -11 -10   1       26.59       24.90      5.83 o 
 -10 -10   1       31.77       34.11      5.66 o 
  -9 -10   1      319.04      356.51     19.07 o 
  -8 -10   1      335.58      371.26     20.83 o 
  -7 -10   1       75.01       86.68      6.19 o 
  -6 -10   1       69.04       63.80      3.68 o 
  -5 -10   1       22.01       24.62      2.27 o 
  -4 -10   1        2.57        0.66      1.53 o 
  -3 -10   1        8.24       14.51      1.59 o 
  -2 -10   1      282.62      308.20      4.71 o 
  -1 -10   1       27.15       26.58      1.83 o 
   0 -10   1        3.45        2.01      1.52 o 
   1 -10   1      129.89      118.74      3.53 o 
   2 -10   1      105.57       97.73      3.35 o 
   3 -10   1       22.95       29.42      2.89 o 
   4 -10   1       74.66       66.84      4.20 o 
   5 -10   1        9.08        5.13      2.35 o 
   6 -10   1       13.42       15.94      2.98 o 
   7 -10   1       82.57       82.62      4.90 o 
 -12  -9   1        0.19       -7.79      7.91 o 
 -11  -9   1        0.60        1.99      4.41 o 
 -10  -9   1        5.89        3.39      4.47 o 
  -9  -9   1       29.32       31.70      5.85 o 
  -8  -9   1       77.25       82.30      8.34 o 
  -7  -9   1       81.30       92.06      4.13 o 
  -6  -9   1       62.08       67.91      2.86 o 
  -5  -9   1      143.17      146.44      3.87 o 
  -4  -9   1        1.84        1.57      0.78 o 
  -3  -9   1       35.60       36.77      2.80 o 
  -2  -9   1      176.64      171.09      2.96 o 
  -1  -9   1      288.66      279.71      4.05 o 
   0  -9   1       16.33       12.73      1.35 o 
   1  -9   1      406.79      442.83      6.13 o 
   2  -9   1       10.07       10.07      1.58 o 
   3  -9   1       23.93       19.24      2.13 o 
   4  -9   1        0.51        1.94      1.97 o 
   5  -9   1        0.83        0.04      1.97 o 
   6  -9   1        7.53       11.65      3.58 o 
   7  -9   1        3.80        6.20      2.64 o 
   8  -9   1        0.21       -2.42      2.42 o 
 -12  -8   1        0.34        3.08      8.24 o 
 -11  -8   1        0.07       -3.85      3.85 o 
 -10  -8   1        3.20        2.78      6.68 o 
  -9  -8   1      103.63      104.19      7.03 o 
  -8  -8   1       10.00        9.44      2.21 o 
  -7  -8   1      717.66      709.67     10.64 o 
  -6  -8   1       77.08       82.94      3.22 o 
  -5  -8   1       24.75       32.32      1.92 o 
  -4  -8   1      329.35      337.70      5.47 o 
  -3  -8   1      111.91      123.81      4.15 o 
  -2  -8   1       52.30       67.06      1.71 o 
  -1  -8   1      630.00      672.75      7.45 o 
   0  -8   1      225.61      258.63      3.77 o 
   1  -8   1      220.03      227.29      5.41 o 
   2  -8   1       35.37       38.14      1.83 o 
   3  -8   1        1.91        2.02      1.27 o 
   4  -8   1       32.84       30.90      3.21 o 
   5  -8   1        1.95        2.58      2.01 o 
   6  -8   1       28.63       25.77      3.01 o 
   7  -8   1       28.92       33.54      3.29 o 
   8  -8   1       54.35       47.22      4.06 o 
   9  -8   1       16.15       15.33      2.54 o 
 -12  -7   1        0.10        3.85      7.88 o 
 -11  -7   1        1.47        3.14      4.17 o 
 -10  -7   1       30.11       25.38      4.78 o 
  -9  -7   1       31.47       31.82      2.98 o 
  -8  -7   1       60.86       79.41      3.06 o 
  -7  -7   1       20.36       16.05      1.40 o 
  -6  -7   1       89.48       89.28      2.90 o 
  -5  -7   1      946.14      960.69     12.72 o 
  -4  -7   1      648.50      655.24      8.47 o 
  -3  -7   1       50.79       64.54      2.98 o 
  -2  -7   1     1372.76     1384.69     15.93 o 
  -1  -7   1       30.27       17.72      0.96 o 
   0  -7   1      136.92      164.45      2.54 o 
   1  -7   1      461.21      424.57      5.90 o 
   2  -7   1      480.41      543.65      7.28 o 
   3  -7   1        9.09       10.15      1.29 o 
   4  -7   1      116.76      121.04      3.14 o 
   5  -7   1       31.05       28.92      2.66 o 
   6  -7   1      109.14      107.82      4.59 o 
   7  -7   1        0.94       -0.07      2.07 o 
   8  -7   1        3.00        3.47      2.49 o 
   9  -7   1       14.83       10.83      2.41 o 
 -12  -6   1        0.80       -5.93      7.50 o 
 -11  -6   1        2.69        6.22      6.99 o 
 -10  -6   1       13.64       11.30      2.42 o 
  -9  -6   1        0.54        2.73      1.57 o 
  -8  -6   1       20.35       21.14      2.04 o 
  -7  -6   1       98.12       88.63      2.61 o 
  -6  -6   1       15.56       18.02      1.29 o 
  -5  -6   1       66.52       60.46      1.75 o 
  -4  -6   1       79.36       71.48      2.06 o 
  -3  -6   1     1376.99     1469.64     17.33 o 
  -2  -6   1     1512.36     1512.92     15.42 o 
  -1  -6   1      171.67      200.79      2.82 o 
   0  -6   1      195.93      184.31      2.56 o 
   1  -6   1      259.64      279.60      3.87 o 
   2  -6   1        9.39       10.72      1.07 o 
   3  -6   1       41.86       47.35      1.81 o 
   4  -6   1       67.45       79.48      2.43 o 
   5  -6   1      148.99      155.03      3.61 o 
   6  -6   1       57.57       56.33      3.36 o 
   7  -6   1       55.98       61.97      3.71 o 
   8  -6   1      145.61      157.93      5.67 o 
   9  -6   1        5.96        0.58      1.93 o 
  10  -6   1        2.96        3.30      2.81 o 
 -12  -5   1        5.68       13.27      8.44 o 
 -11  -5   1        4.16        2.79      2.97 o 
 -10  -5   1        8.75        9.84      2.12 o 
  -9  -5   1       19.01       15.90      2.11 o 
  -8  -5   1      133.58      130.01      3.97 o 
  -7  -5   1       25.64       30.05      1.73 o 
  -6  -5   1       94.17       99.01      2.40 o 
  -5  -5   1      483.43      477.23      6.02 o 
  -4  -5   1      449.68      443.15      5.16 o 
  -3  -5   1      523.55      551.71      6.11 o 
  -2  -5   1      878.62      983.76     12.02 o 
  -1  -5   1      341.01      382.82      4.33 o 
   0  -5   1      703.49      735.79      7.08 o 
   1  -5   1      172.06      234.39      3.04 o 
   2  -5   1     1027.31     1130.04     12.69 o 
   3  -5   1      433.93      484.78      6.42 o 
   4  -5   1      569.90      624.28      8.10 o 
   5  -5   1      780.15      811.92     10.28 o 
   6  -5   1       27.77       24.71      2.13 o 
   7  -5   1      217.34      210.79      6.17 o 
   8  -5   1       15.12       18.40      2.18 o 
   9  -5   1       19.01       24.87      2.83 o 
  10  -5   1       18.97       19.83      3.29 o 
 -12  -4   1        0.53        2.93      5.08 o 
 -11  -4   1        2.79        2.99      2.93 o 
 -10  -4   1       66.51       66.59      3.49 o 
  -9  -4   1        6.87        9.79      2.40 o 
  -8  -4   1      304.83      288.53      6.14 o 
  -7  -4   1       33.19       39.59      1.89 o 
  -6  -4   1       35.91       36.83      1.98 o 
  -5  -4   1        0.95        3.43      0.80 o 
  -4  -4   1      586.88      612.26      6.63 o 
  -3  -4   1       64.74       70.00      1.65 o 
  -2  -4   1       35.15       60.55      1.30 o 
  -1  -4   1     4118.60     4106.57     35.10 o 
   0  -4   1     2149.61     2352.18     20.42 o 
   1  -4   1        2.09        7.49      0.58 o 
   2  -4   1       48.44       50.58      1.50 o 
   3  -4   1       13.26       11.81      1.32 o 
   4  -4   1      238.87      286.65      4.44 o 
   5  -4   1      239.68      287.00      4.86 o 
   6  -4   1       37.67       27.17      2.18 o 
   7  -4   1       11.26       11.34      2.11 o 
   8  -4   1       84.00       96.19      3.50 o 
   9  -4   1        0.03        3.95      2.55 o 
  10  -4   1        0.03        0.71      2.99 o 
  11  -4   1        0.49        1.48      4.92 o 
 -12  -3   1       11.87       13.34      4.64 o 
 -11  -3   1       38.52       39.99      4.10 o 
 -10  -3   1        0.02       -1.49      2.16 o 
  -9  -3   1      115.66       95.50      3.73 o 
  -8  -3   1       82.26       91.09      3.41 o 
  -7  -3   1      160.00      153.74      3.20 o 
  -6  -3   1       35.12       24.87      1.36 o 
  -5  -3   1     2192.22     2241.23     22.54 o 
  -4  -3   1     2136.09     2226.68     19.78 o 
  -3  -3   1      454.66      426.78      4.51 o 
  -2  -3   1      232.25      219.10      3.27 o 
  -1  -3   1    13327.65    12021.94    105.10 o 
   0  -3   1     2057.62     1956.06     15.47 o 
   1  -3   1      587.97      632.92      5.92 o 
   2  -3   1        9.43       14.76      0.67 o 
   3  -3   1       23.18       25.97      1.14 o 
   4  -3   1       40.01       61.58      1.84 o 
   5  -3   1       28.21       27.15      1.45 o 
   6  -3   1      101.62      107.56      2.82 o 
   7  -3   1        0.47        1.08      1.49 o 
   8  -3   1        0.40       -0.02      2.21 o 
   9  -3   1        1.13        0.11      2.09 o 
  10  -3   1        0.49        0.78      2.28 o 
  11  -3   1        3.30        6.94      2.80 o 
 -12  -2   1       13.04       13.51      4.78 o 
 -11  -2   1       35.60       37.90      4.21 o 
 -10  -2   1        3.89        4.99      1.93 o 
  -9  -2   1       18.78       15.78      2.16 o 
  -8  -2   1      488.59      461.51      8.36 o 
  -7  -2   1      289.18      317.50      4.66 o 
  -6  -2   1       25.73       35.27      1.47 o 
  -5  -2   1        8.38        4.46      0.80 o 
  -4  -2   1      282.91      286.37      6.09 o 
  -3  -2   1     3247.88     3392.75     29.21 o 
  -2  -2   1      268.47      265.06      3.04 o 
  -1  -2   1        0.18        0.40      0.25 o 
   0  -2   1     1448.80     1535.19     11.67 o 
   1  -2   1     3448.15     3447.12     28.02 o 
   2  -2   1       28.25       26.86      0.72 o 
   3  -2   1        3.23        4.44      0.61 o 
   4  -2   1     1641.64     1717.42     18.54 o 
   5  -2   1      103.13      126.73      2.69 o 
   6  -2   1       32.42       45.62      1.73 o 
   7  -2   1       42.94       50.30      2.16 o 
   8  -2   1       10.28       16.24      2.32 o 
   9  -2   1        7.53        5.72      3.28 o 
  10  -2   1        7.53       14.99      2.81 o 
  11  -2   1        0.01       -0.40      2.35 o 
 -12  -1   1        0.43        1.13      4.30 o 
 -11  -1   1        2.75        1.61      4.71 o 
 -10  -1   1       18.10       19.98      2.83 o 
  -9  -1   1        1.16        2.76      1.68 o 
  -8  -1   1        0.01        2.14      1.54 o 
  -7  -1   1        6.20        6.64      1.12 o 
  -6  -1   1      119.80      127.48      2.59 o 
  -5  -1   1      937.84     1015.48     11.79 o 
  -4  -1   1      206.86      252.82      4.06 o 
  -3  -1   1      960.14      963.18      9.78 o 
  -2  -1   1    31148.48    25819.56    428.23 o 
  -1  -1   1      670.05      686.35      6.87 o 
   0  -1   1     2532.49     2304.81     26.90 o 
   1  -1   1      318.47      294.52      3.58 o 
   2  -1   1     2265.94     2303.11     18.88 o 
   3  -1   1      457.76      450.49      4.47 o 
   4  -1   1      165.35      147.26      2.40 o 
   5  -1   1      217.40      224.19      3.20 o 
   6  -1   1       38.81       44.94      2.19 o 
   7  -1   1      138.16      140.75      3.34 o 
   8  -1   1        0.23        0.83      1.69 o 
   9  -1   1       16.24       20.44      2.65 o 
  10  -1   1        4.04        2.91      2.11 o 
  11  -1   1       14.68       23.06      4.00 o 
  12  -1   1        1.99        6.40      4.74 o 
 -12   0   1       15.90        8.90      5.04 o 
 -11   0   1       13.68       16.11      3.13 o 
 -10   0   1        0.39        3.20      2.55 o 
  -9   0   1       45.71       64.67      3.31 o 
  -8   0   1       79.68       63.70      4.57 o 
  -7   0   1        1.64        4.16      1.04 o 
  -6   0   1      305.19      295.94      4.22 o 
  -5   0   1     1627.96     1767.17     18.05 o 
  -4   0   1       38.60       45.44      1.64 o 
  -3   0   1       63.00       44.84      2.02 o 
  -2   0   1     5269.74     5377.86     62.14 o 
  -1   0   1     7609.84     6875.37     58.24 o 
   1   0   1     1736.45     1642.48     33.82 o 
   2   0   1     4325.82     4305.38     34.93 o 
   3   0   1      212.20      213.41      2.43 o 
   4   0   1     2890.11     2963.14     24.47 o 
   5   0   1      453.75      458.53      6.04 o 
   6   0   1        8.43        7.86      1.09 o 
   7   0   1      332.73      352.97      5.79 o 
   8   0   1       61.58       65.72      2.96 o 
   9   0   1       23.42       27.75      3.07 o 
  10   0   1        3.42       -2.03      2.03 o 
  11   0   1        0.08        0.19      2.19 o 
  12   0   1        5.70        4.80      3.11 o 
 -12   1   1        0.02        3.64      5.96 o 
 -11   1   1        5.12        4.14      2.58 o 
 -10   1   1        0.39       -1.96      1.96 o 
  -9   1   1       49.50       51.58      3.55 o 
  -8   1   1       48.95       48.23      2.78 o 
  -7   1   1       94.48       90.08      3.01 o 
  -6   1   1       73.82       63.73      2.05 o 
  -5   1   1      927.31      937.81     11.57 o 
  -4   1   1      637.16      607.70      7.11 o 
  -3   1   1     2815.61     2777.53     25.59 o 
  -2   1   1     7247.17     6728.64     56.81 o 
  -1   1   1       19.39       20.99      0.71 o 
   1   1   1      703.43      564.66     13.46 o 
   2   1   1        4.42        3.75      0.31 o 
   3   1   1      106.83      103.39      1.51 o 
   4   1   1      584.85      634.83      6.55 o 
   5   1   1       40.82       39.72      1.35 o 
   6   1   1      232.73      233.73      3.98 o 
   7   1   1       57.41       58.38      2.15 o 
   8   1   1       57.88       69.62      3.67 o 
   9   1   1       90.80       96.44      6.01 o 
  10   1   1        0.24       -0.21      1.94 o 
  11   1   1        6.33        9.00      2.54 o 
  12   1   1        1.04       -1.51      2.28 o 
 -11   2   1        8.81        2.26      3.01 o 
 -10   2   1       23.51       24.63      3.27 o 
  -9   2   1       70.47       77.66      4.12 o 
  -8   2   1       16.35       10.83      2.19 o 
  -7   2   1       13.97       14.57      1.93 o 
  -6   2   1        0.64        1.23      0.91 o 
  -5   2   1      428.41      416.10      4.85 o 
  -4   2   1        0.00        0.70      0.56 o 
  -3   2   1      451.89      475.73      5.49 o 
  -2   2   1     7007.69     6805.68     68.74 o 
  -1   2   1      108.93       93.84      1.42 o 
   0   2   1       10.47       15.08      0.58 o 
   1   2   1     1442.96     1451.37     13.22 o 
   2   2   1    12259.20    11437.90     82.31 o 
   3   2   1      682.81      723.14      6.42 o 
   4   2   1      194.63      265.18      3.28 o 
   5   2   1      800.41      856.34      8.79 o 
   6   2   1      219.98      234.55      3.70 o 
   7   2   1      259.16      274.04      4.67 o 
   8   2   1       33.31       30.28      2.18 o 
   9   2   1      106.52      104.48      3.83 o 
  10   2   1       10.89       11.37      2.37 o 
  11   2   1       24.17       24.40      3.12 o 
  12   2   1       10.53        9.34      2.77 o 
 -11   3   1        5.40        6.07      3.48 o 
 -10   3   1       10.94       20.44      3.13 o 
  -9   3   1       31.69       28.35      3.20 o 
  -8   3   1       18.18       27.49      3.02 o 
  -7   3   1      204.14      209.99      5.26 o 
  -6   3   1       13.05       15.41      1.29 o 
  -5   3   1      582.13      606.64      6.90 o 
  -4   3   1      292.92      300.07      4.14 o 
  -3   3   1      112.56      131.98      2.29 o 
  -2   3   1     1783.63     1852.38     18.23 o 
  -1   3   1     8264.98     7726.99     72.87 o 
   0   3   1     4949.96     4798.81     40.71 o 
   1   3   1     2632.10     2581.34     22.12 o 
   2   3   1     4361.86     4376.02     37.25 o 
   3   3   1       85.63       85.52      1.40 o 
   4   3   1        1.52        1.12      0.46 o 
   5   3   1       38.64       53.02      1.48 o 
   6   3   1      701.05      749.92      8.54 o 
   7   3   1       46.61       47.16      2.33 o 
   8   3   1       43.97       38.38      2.31 o 
   9   3   1       79.41       96.77      3.59 o 
  10   3   1        3.59        6.42      2.61 o 
  11   3   1        0.10        3.17      2.17 o 
  12   3   1        2.67        2.91      2.84 o 
 -11   4   1        6.25        4.40      3.22 o 
 -10   4   1        2.96        4.20      2.65 o 
  -9   4   1        4.25        9.74      2.61 o 
  -8   4   1        6.91        5.73      2.16 o 
  -7   4   1      170.52      172.25      4.20 o 
  -6   4   1       80.35       81.23      2.29 o 
  -5   4   1       20.44       19.39      1.38 o 
  -4   4   1       72.32       67.66      1.83 o 
  -3   4   1      192.90      205.64      3.13 o 
  -2   4   1     1412.64     1410.09     14.27 o 
  -1   4   1      263.28      267.78      3.63 o 
   0   4   1      138.97      194.29      2.45 o 
   1   4   1      317.84      336.26      3.51 o 
   2   4   1     1666.85     1765.19     14.78 o 
   3   4   1     1381.35     1374.59     12.99 o 
   4   4   1      107.38      130.92      2.27 o 
   5   4   1       14.30       16.53      0.83 o 
   6   4   1       37.31       54.88      1.67 o 
   7   4   1       67.13       70.98      2.00 o 
   8   4   1        6.07        4.18      1.75 o 
   9   4   1       36.98       46.77      2.68 o 
  10   4   1        8.43        9.73      2.22 o 
  11   4   1        2.48        2.13      2.08 o 
  12   4   1        8.69        5.40      2.89 o 
 -10   5   1        2.48        1.83      2.63 o 
  -9   5   1       29.07       32.99      3.50 o 
  -8   5   1        8.19       13.43      2.28 o 
  -7   5   1        0.67       -0.88      1.43 o 
  -6   5   1      390.42      410.46      7.73 o 
  -5   5   1       13.32       15.82      1.53 o 
  -4   5   1       95.32      103.46      2.66 o 
  -3   5   1      101.00      106.20      2.25 o 
  -2   5   1      135.55      137.40      2.42 o 
  -1   5   1     1920.46     2094.85     22.11 o 
   0   5   1      275.84      222.17      3.26 o 
   1   5   1     4065.45     4057.25     34.76 o 
   2   5   1        3.77        1.68      0.45 o 
   3   5   1      137.44      162.09      2.22 o 
   4   5   1      741.10      845.61      9.81 o 
   5   5   1      210.82      222.46      3.45 o 
   6   5   1        1.32        3.98      0.84 o 
   7   5   1      147.17      146.71      2.92 o 
   8   5   1       23.75       23.27      1.98 o 
   9   5   1       77.48       69.30      3.15 o 
  10   5   1       85.67       74.83      3.92 o 
  11   5   1        6.14        3.44      2.04 o 
  12   5   1        9.76       11.77      3.40 o 
 -10   6   1        1.59        3.20      3.69 o 
  -9   6   1       28.92       32.29      4.27 o 
  -8   6   1       13.04       19.39      2.28 o 
  -7   6   1        9.92        7.58      1.93 o 
  -6   6   1      226.34      228.59      5.57 o 
  -5   6   1       40.89       48.31      2.92 o 
  -4   6   1     1440.55     1425.61     17.64 o 
  -3   6   1      921.72      968.39     10.68 o 
  -2   6   1        2.78        6.45      0.83 o 
  -1   6   1     1550.73     1553.58     15.82 o 
   0   6   1      790.51      812.72     10.20 o 
   1   6   1      676.60      700.69      7.29 o 
   2   6   1      472.20      519.58      5.43 o 
   3   6   1       24.19       40.88      1.34 o 
   4   6   1      963.18     1009.08     10.97 o 
   5   6   1       70.45       56.57      1.66 o 
   6   6   1       34.13       35.66      2.25 o 
   7   6   1      442.71      454.71      7.39 o 
   8   6   1      114.93      116.91      3.68 o 
   9   6   1        1.84       -0.49      1.39 o 
  10   6   1        0.11        1.51      1.63 o 
  11   6   1        0.12        0.52      1.92 o 
  12   6   1        4.88        7.17      3.49 o 
  -9   7   1        0.36        0.77      2.65 o 
  -8   7   1        1.84        0.95      2.06 o 
  -7   7   1        9.34        9.11      2.52 o 
  -6   7   1       25.12       24.43      3.55 o 
  -5   7   1      376.93      340.90      6.92 o 
  -4   7   1       99.37       82.89      3.32 o 
  -3   7   1      123.23      144.24      4.28 o 
  -2   7   1       31.76       42.93      2.09 o 
  -1   7   1        2.36        5.60      0.83 o 
   0   7   1     2029.94     2101.05     22.53 o 
   1   7   1     4419.33     4563.57     47.04 o 
   2   7   1     1319.52     1369.77     13.43 o 
   3   7   1      359.83      387.49      4.64 o 
   4   7   1       20.99       35.71      2.03 o 
   5   7   1       81.54       72.15      2.21 o 
   6   7   1       15.04       10.43      1.15 o 
   7   7   1       36.07       35.67      1.86 o 
   8   7   1       53.27       58.81      2.75 o 
   9   7   1       39.10       31.66      2.41 o 
  10   7   1        4.63        7.04      1.86 o 
  11   7   1        4.86        7.32      3.51 o 
  12   7   1       13.55       24.62      8.68 o 
  -9   8   1        0.50        0.50      2.27 o 
  -8   8   1       61.29       65.85      3.52 o 
  -7   8   1       13.25       15.77      4.18 o 
  -6   8   1       20.34       24.01      2.89 o 
  -5   8   1        7.97        8.69      2.07 o 
  -4   8   1        0.25       -0.54      1.62 o 
  -3   8   1      172.39      172.34      3.98 o 
  -2   8   1      442.61      441.20      5.89 o 
  -1   8   1     1865.33     2048.72     20.90 o 
   0   8   1      616.84      684.20      8.02 o 
   1   8   1      368.07      399.64      6.12 o 
   2   8   1       70.37       98.69      2.29 o 
   3   8   1     1898.92     2035.35     20.60 o 
   4   8   1       44.42       45.07      2.30 o 
   5   8   1      178.50      154.05      3.34 o 
   6   8   1       13.86       10.46      1.27 o 
   7   8   1       67.38       64.31      2.36 o 
   8   8   1        4.29        3.52      1.95 o 
   9   8   1       23.34       20.99      2.11 o 
  10   8   1        0.58        1.63      2.01 o 
  11   8   1        0.79        3.76      6.19 o 
  12   8   1        9.39       11.91      8.15 o 
  -8   9   1        2.59        3.05      2.30 o 
  -7   9   1       78.80       68.30      4.74 o 
  -6   9   1        4.22        2.73      2.25 o 
  -5   9   1      133.25      124.38      4.92 o 
  -4   9   1      463.75      422.99      8.16 o 
  -3   9   1      200.92      193.50      4.96 o 
  -2   9   1      150.78      151.40      3.71 o 
  -1   9   1       41.13       44.63      1.74 o 
   0   9   1        4.10        2.16      0.81 o 
   1   9   1      192.59      213.09      3.67 o 
   2   9   1     1827.92     1770.34     19.71 o 
   3   9   1      125.57      152.02      3.29 o 
   4   9   1      138.40      133.67      3.86 o 
   5   9   1       86.64       80.22      2.86 o 
   6   9   1       18.74       26.04      1.89 o 
   7   9   1        5.10        6.18      1.81 o 
   8   9   1        0.89        4.18      1.85 o 
   9   9   1        0.01        5.11      2.07 o 
  10   9   1        7.79        3.39      2.65 o 
  11   9   1        6.46       14.64      7.56 o 
  12   9   1       11.11        5.10      7.94 o 
  -8  10   1        4.36        1.38      3.49 o 
  -7  10   1        5.19        0.89      2.47 o 
  -6  10   1        4.21        4.87      2.45 o 
  -5  10   1        1.36        1.84      2.25 o 
  -4  10   1        2.66        1.12      2.15 o 
  -3  10   1       68.82       61.65      3.17 o 
  -2  10   1        0.05       -1.50      1.50 o 
  -1  10   1      345.20      323.57      6.22 o 
   0  10   1        4.82        7.78      1.23 o 
   1  10   1       98.76      104.85      2.51 o 
   2  10   1       82.79       76.03      3.23 o 
   3  10   1        2.48        0.75      0.89 o 
   4  10   1      592.44      565.57      8.62 o 
   5  10   1        0.01        1.65      1.25 o 
   6  10   1       25.54       21.31      1.88 o 
   7  10   1        0.29        0.77      1.70 o 
   8  10   1       74.32       67.47      3.77 o 
   9  10   1       19.52       19.83      4.00 o 
  10  10   1       21.87       28.31      8.10 o 
  11  10   1        0.16       -4.00      6.19 o 
  12  10   1       12.04       18.96      8.47 o 
  -7  11   1        1.42        5.54      2.81 o 
  -6  11   1        3.99        5.98      4.05 o 
  -5  11   1       49.32       47.67      3.79 o 
  -4  11   1        1.20        3.95      2.34 o 
  -3  11   1       81.88       83.79      3.70 o 
  -2  11   1      922.05      851.46     13.48 o 
  -1  11   1       84.64       78.22      3.33 o 
   0  11   1       23.47       18.92      1.94 o 
   1  11   1        1.69        1.49      1.03 o 
   2  11   1      364.36      332.89      5.90 o 
   3  11   1      271.97      256.31      4.90 o 
   4  11   1      536.22      530.29      8.49 o 
   5  11   1        0.37       -0.52      1.35 o 
   6  11   1      111.81      116.91      4.02 o 
   7  11   1        6.73        4.76      2.37 o 
   8  11   1        9.65        4.53      3.64 o 
   9  11   1        0.49        5.09      3.99 o 
  10  11   1        0.06       -1.61      4.03 o 
  11  11   1       10.96       -0.89      7.47 o 
  12  11   1        0.79       -3.64      7.97 o 
  -6  12   1        2.99        0.54      2.69 o 
  -5  12   1        0.05       -0.48      2.32 o 
  -4  12   1        5.79        2.24      2.36 o 
  -3  12   1        4.80        6.53      2.32 o 
  -2  12   1       13.05       15.15      2.76 o 
  -1  12   1       62.92       50.84      3.06 o 
   0  12   1      229.04      198.28      4.84 o 
   1  12   1      288.28      284.68      6.27 o 
   2  12   1       52.75       64.30      3.34 o 
   3  12   1      122.12      133.75      3.82 o 
   4  12   1       86.27       72.36      3.86 o 
   5  12   1       32.43       31.68      3.07 o 
   6  12   1       95.15       94.52      6.57 o 
   7  12   1        5.02        7.22      3.89 o 
   8  12   1        6.36        1.88      3.63 o 
   9  12   1        0.11       -0.30      3.50 o 
  10  12   1        0.62       -1.44      3.86 o 
  11  12   1        0.16        7.29      8.00 o 
  -5  13   1        0.02       -1.93      2.60 o 
  -4  13   1        7.57        4.66      2.69 o 
  -3  13   1       18.17       18.02      3.02 o 
  -2  13   1       63.75       65.04      4.05 o 
  -1  13   1        2.81        2.42      1.80 o 
   0  13   1      126.29      117.57      3.95 o 
   1  13   1      274.00      281.83      8.33 o 
   2  13   1      111.78      116.11      3.91 o 
   3  13   1      112.67      112.44      4.73 o 
   4  13   1       62.03       56.64      3.72 o 
   5  13   1       19.04       24.82      4.63 o 
   6  13   1        5.00        9.99      4.00 o 
   7  13   1       16.03       17.16      7.64 o 
   8  13   1        0.49        3.66      5.14 o 
   9  13   1        0.74       -3.69      3.71 o 
  10  13   1        0.33        3.53      4.31 o 
  11  13   1        6.91       12.80      8.83 o 
  -5  14   1        5.80       12.83      7.29 o 
  -4  14   1       31.70       33.93      4.63 o 
  -3  14   1        7.41       12.86      3.27 o 
  -2  14   1       41.84       46.43      3.85 o 
  -1  14   1       12.87       17.29      2.85 o 
   0  14   1        0.03        0.10      1.85 o 
   1  14   1        0.00        3.59      2.93 o 
   2  14   1        4.39        4.81      2.37 o 
   3  14   1        1.06        2.57      3.25 o 
   4  14   1       60.78       59.21     11.39 o 
   5  14   1        0.04        1.76      3.77 o 
   6  14   1        7.29        6.02      6.43 o 
   7  14   1       25.28       42.55      5.54 o 
   8  14   1        7.48        6.58      4.35 o 
   9  14   1        0.51       -1.87      4.28 o 
  10  14   1        2.06        3.86      6.70 o 
  -3  15   1       10.69       14.69      6.47 o 
  -2  15   1        6.89       11.18      3.44 o 
  -1  15   1       25.65       19.54      3.63 o 
   0  15   1       11.15       12.26      4.30 o 
   1  15   1       59.66       72.52      6.33 o 
   2  15   1        0.00        0.95      2.88 o 
   3  15   1       32.49       27.09      5.05 o 
   4  15   1       23.52       33.43     11.18 o 
   5  15   1        0.85        4.78      3.97 o 
   6  15   1       10.02        9.16      4.31 o 
   7  15   1        0.14       -0.32      3.89 o 
   8  15   1       18.06       13.47      4.93 o 
   9  15   1        0.43       -4.99      4.99 o 
  10  15   1        1.19        7.67      5.06 o 
  -2  16   1       35.61       29.27      8.59 o 
  -1  16   1        0.94       12.35      6.84 o 
   0  16   1       53.24       62.01      9.48 o 
   1  16   1       12.13        8.98      6.61 o 
   2  16   1        1.53       -2.25      5.54 o 
   3  16   1        8.79        9.46      4.84 o 
   4  16   1        4.09        6.71      4.68 o 
   5  16   1        1.74        1.02      4.38 o 
   6  16   1        5.32        4.53      4.53 o 
   7  16   1        0.02        7.69      4.80 o 
   8  16   1        0.67        4.08      4.56 o 
   9  16   1        6.42       -4.62      4.62 o 
   0  17   1       44.64       38.99      9.24 o 
   1  17   1       16.39       15.41      7.61 o 
   2  17   1       22.02       32.18      8.44 o 
   3  17   1       11.43        6.99      7.17 o 
   4  17   1        0.00       -5.13      5.13 o 
   5  17   1        2.26        5.81      4.77 o 
   6  17   1       36.97       31.92      6.19 o 
   7  17   1        0.01        8.05      5.14 o 
   8  17   1        0.78       -2.14      4.76 o 
   2  18   1        3.26        2.96      6.34 o 
   3  18   1        1.59       -5.96      5.96 o 
   4  18   1        0.09       -3.23      6.40 o 
   5  18   1       27.19       27.52      8.18 o 
  -7 -16   2        9.61       -4.09      6.01 o 
  -6 -16   2       13.20       13.45      7.32 o 
  -5 -16   2        8.57        6.99      7.11 o 
  -4 -16   2       27.36       22.10      8.06 o 
  -3 -16   2       32.97       46.96      9.07 o 
  -2 -16   2       12.37       11.20      6.93 o 
  -1 -16   2       17.24        9.39      7.02 o 
   0 -16   2        0.01        8.24      6.61 o 
  -8 -15   2        3.83        1.20      6.78 o 
  -7 -15   2       11.88        8.06      6.46 o 
  -6 -15   2        0.07       -5.30      5.30 o 
  -5 -15   2       46.47       58.75      9.60 o 
  -4 -15   2       16.49        6.07      6.58 o 
  -3 -15   2        3.61        2.87      6.04 o 
  -2 -15   2       35.70       22.27      4.99 o 
  -1 -15   2       99.63       98.65      7.63 o 
   0 -15   2        2.71        5.28      4.19 o 
   1 -15   2       30.70       39.03      5.31 o 
   2 -15   2       26.32       24.20      5.42 o 
  -9 -14   2        8.79       27.47      5.99 o 
  -8 -14   2        1.53       -0.39      4.41 o 
  -7 -14   2       14.26        5.33      4.71 o 
  -6 -14   2        1.44       -3.95      3.95 o 
  -5 -14   2        0.85        4.31      4.15 o 
  -4 -14   2        1.40       -0.49      3.56 o 
  -3 -14   2        0.74        3.30      2.87 o 
  -2 -14   2       56.52       45.74      4.49 o 
  -1 -14   2       65.14       75.01      5.27 o 
   0 -14   2        8.87        7.40      3.24 o 
   1 -14   2       47.18       53.62      4.71 o 
   2 -14   2        1.04       -0.24      3.17 o 
   3 -14   2        9.53       10.41      2.89 o 
 -10 -13   2       17.78       23.59      6.18 o 
  -9 -13   2       25.66       28.03      5.91 o 
  -8 -13   2        1.68        5.66      5.56 o 
  -7 -13   2        8.97       14.34      4.81 o 
  -6 -13   2       42.87       45.04      5.75 o 
  -5 -13   2        2.89       -0.67      2.89 o 
  -4 -13   2       22.89       33.28      3.52 o 
  -3 -13   2        2.01       -0.59      2.24 o 
  -2 -13   2        0.08        0.93      3.63 o 
  -1 -13   2       27.81       22.18      4.92 o 
   0 -13   2       25.63       26.75      3.65 o 
   1 -13   2       23.88       24.37      3.12 o 
   2 -13   2        0.60        1.78      2.38 o 
   3 -13   2       45.59       46.07      4.26 o 
   4 -13   2        0.75        1.21      2.44 o 
 -10 -12   2        0.82        7.70      5.21 o 
  -9 -12   2        1.10        4.66      4.64 o 
  -8 -12   2       24.18       22.86      5.25 o 
  -7 -12   2        0.05        0.04      3.75 o 
  -6 -12   2       35.51       41.29      5.25 o 
  -5 -12   2       48.65       35.27      3.44 o 
  -4 -12   2        1.27        3.04      2.38 o 
  -3 -12   2        7.81        6.99      2.41 o 
  -2 -12   2       23.07       24.21      2.89 o 
  -1 -12   2       14.19       17.68      2.38 o 
   0 -12   2        1.40        1.41      2.03 o 
   1 -12   2        0.94        0.71      2.02 o 
   2 -12   2       15.19       19.10      2.81 o 
   3 -12   2        0.21        1.34      2.28 o 
   4 -12   2       12.72       10.29      2.80 o 
   5 -12   2        9.13        8.54      3.88 o 
 -11 -11   2        3.61        7.84      6.71 o 
 -10 -11   2        0.77       -0.15      4.81 o 
  -9 -11   2        8.59        8.38      4.84 o 
  -8 -11   2        0.14        0.13      8.61 o 
  -7 -11   2       52.75       61.02      5.82 o 
  -6 -11   2       53.43       47.74      4.14 o 
  -5 -11   2        1.68        4.83      2.19 o 
  -4 -11   2      109.39      131.32      6.66 o 
  -3 -11   2        0.24       -0.20      1.88 o 
  -2 -11   2       13.89       23.79      3.07 o 
  -1 -11   2        4.56       -1.05      1.47 o 
   0 -11   2        5.45        5.04      1.79 o 
   1 -11   2       80.96       81.27      3.96 o 
   2 -11   2       46.07       43.81      3.30 o 
   3 -11   2        0.17        0.68      2.02 o 
   4 -11   2        0.97        0.25      2.17 o 
   5 -11   2       29.41       23.65      3.27 o 
   6 -11   2       55.52       55.02      4.30 o 
 -11 -10   2       25.62       26.92      5.97 o 
 -10 -10   2        8.61       13.43      5.27 o 
  -9 -10   2        0.33        3.66      4.33 o 
  -8 -10   2        1.36        1.83      4.30 o 
  -7 -10   2        0.99       -1.83      4.98 o 
  -6 -10   2       10.49       14.49      2.53 o 
  -5 -10   2       25.79       19.85      2.65 o 
  -4 -10   2        0.04        1.02      1.80 o 
  -3 -10   2        0.31       -1.51      1.82 o 
  -2 -10   2      336.68      326.75      6.29 o 
  -1 -10   2       97.13      107.75      3.53 o 
   0 -10   2      146.58      150.17      4.26 o 
   1 -10   2       67.31       81.30      3.27 o 
   2 -10   2       81.05       85.58      3.92 o 
   3 -10   2       23.57       24.03      2.69 o 
   4 -10   2       12.99       13.70      2.61 o 
   5 -10   2        0.75        1.97      2.23 o 
   6 -10   2       32.06       30.68      4.37 o 
   7 -10   2        0.51        0.29      2.59 o 
 -12  -9   2        0.49       -0.41      8.30 o 
 -11  -9   2       16.23       30.02      6.03 o 
 -10  -9   2        8.63        6.55      6.03 o 
  -9  -9   2       31.49       49.12      5.94 o 
  -8  -9   2       74.81       82.36      6.54 o 
  -7  -9   2        3.46        0.14      3.24 o 
  -6  -9   2      141.31      127.41      4.84 o 
  -5  -9   2        6.31        2.03      0.95 o 
  -4  -9   2       24.63       31.79      1.95 o 
  -3  -9   2       76.45       87.73      2.41 o 
  -2  -9   2       12.02       11.43      1.00 o 
  -1  -9   2      309.42      338.14      5.94 o 
   0  -9   2       31.08       37.17      1.83 o 
   1  -9   2      256.28      290.20      5.41 o 
   2  -9   2        3.79        1.70      1.40 o 
   3  -9   2       66.39       66.66      3.47 o 
   4  -9   2       87.74       79.72      3.93 o 
   5  -9   2        1.76       -1.94      1.94 o 
   6  -9   2       10.21        6.21      2.48 o 
   7  -9   2       36.10       33.90      3.55 o 
   8  -9   2       83.28       85.04      4.99 o 
 -12  -8   2        1.03       -1.72      7.85 o 
 -11  -8   2        6.70        3.55      5.75 o 
 -10  -8   2       19.74       22.62      5.19 o 
  -9  -8   2       39.99       39.08      7.07 o 
  -8  -8   2        1.27       -1.18      3.57 o 
  -7  -8   2      472.00      527.12      9.62 o 
  -6  -8   2        8.18        5.52      1.82 o 
  -5  -8   2        8.53        6.87      1.34 o 
  -4  -8   2      533.84      493.84      7.69 o 
  -3  -8   2       30.13       37.57      1.62 o 
  -2  -8   2       92.39      113.18      2.25 o 
  -1  -8   2      129.12      135.52      3.03 o 
   0  -8   2      429.43      444.37      6.57 o 
   1  -8   2      160.48      191.79      3.72 o 
   2  -8   2       18.63       23.09      1.48 o 
   3  -8   2        5.45        2.52      1.48 o 
   4  -8   2        1.13       -1.07      1.63 o 
   5  -8   2       85.27       92.10      4.79 o 
   6  -8   2        3.43        3.18      2.21 o 
   7  -8   2       11.90       10.64      2.67 o 
   8  -8   2        0.04        1.68      2.51 o 
 -12  -7   2        0.89        1.19      6.99 o 
 -11  -7   2        0.09       -0.13      4.24 o 
 -10  -7   2        3.57        2.55      4.20 o 
  -9  -7   2       11.97       18.33      5.58 o 
  -8  -7   2        5.41        6.81      1.95 o 
  -7  -7   2        7.92        5.07      1.15 o 
  -6  -7   2      221.07      200.92      4.49 o 
  -5  -7   2      235.01      235.93      4.73 o 
  -4  -7   2       28.14       31.60      1.79 o 
  -3  -7   2        0.17       -0.18      0.67 o 
  -2  -7   2      448.26      497.42      6.48 o 
  -1  -7   2       35.33       31.12      1.39 o 
   0  -7   2      429.58      458.66      6.46 o 
   1  -7   2      390.31      391.99      5.60 o 
   2  -7   2        0.08        1.61      1.07 o 
   3  -7   2      127.66      137.74      3.16 o 
   4  -7   2        2.88        2.12      1.27 o 
   5  -7   2      123.22      120.06      5.29 o 
   6  -7   2      292.29      282.90      7.78 o 
   7  -7   2        0.66        1.13      2.10 o 
   8  -7   2       15.20       15.80      2.88 o 
   9  -7   2       14.32       11.68      2.38 o 
 -12  -6   2        0.92       -6.37      6.37 o 
 -11  -6   2        2.43        5.76      4.36 o 
 -10  -6   2       17.67       30.08      5.18 o 
  -9  -6   2        9.32        6.41      2.03 o 
  -8  -6   2        0.03       -1.31      1.31 o 
  -7  -6   2        0.05       -0.31      0.98 o 
  -6  -6   2        0.57        2.33      0.90 o 
  -5  -6   2        3.15        1.78      1.14 o 
  -4  -6   2       55.56       42.52      2.30 o 
  -3  -6   2      290.14      274.68      4.75 o 
  -2  -6   2      156.99      140.04      2.28 o 
  -1  -6   2      156.88      197.41      2.83 o 
   0  -6   2      241.99      212.62      3.18 o 
   1  -6   2      201.05      239.50      3.54 o 
   2  -6   2      589.81      628.56      7.91 o 
   3  -6   2       12.67       14.11      1.27 o 
   4  -6   2       28.66       32.11      1.71 o 
   5  -6   2       61.18       70.57      3.19 o 
   6  -6   2       24.31       23.64      2.60 o 
   7  -6   2       79.86       87.56      4.21 o 
   8  -6   2       60.54       53.67      3.82 o 
   9  -6   2       18.85       16.05      2.41 o 
 -12  -5   2        6.49        1.24      7.73 o 
 -11  -5   2        3.60        6.49      4.83 o 
 -10  -5   2       62.67       63.29      4.55 o 
  -9  -5   2        6.75        5.79      1.90 o 
  -8  -5   2      162.80      194.26      4.97 o 
  -7  -5   2       32.92       31.72      1.80 o 
  -6  -5   2        4.39        8.10      1.13 o 
  -5  -5   2       29.57       43.15      1.65 o 
  -4  -5   2       13.71       11.27      1.07 o 
  -3  -5   2      539.49      550.04      7.60 o 
  -2  -5   2      474.66      528.04      6.17 o 
  -1  -5   2      342.30      375.88      4.31 o 
   0  -5   2     1476.33     1532.16     15.43 o 
   1  -5   2      199.48      218.94      3.35 o 
   2  -5   2       67.59       62.07      1.77 o 
   3  -5   2      488.11      532.43      6.87 o 
   4  -5   2       37.05       37.05      1.65 o 
   5  -5   2        8.38        5.43      1.24 o 
   6  -5   2       11.25        9.55      2.36 o 
   7  -5   2       56.42       63.54      3.62 o 
   8  -5   2      122.93      120.76      5.01 o 
   9  -5   2        7.66        9.39      2.50 o 
  10  -5   2        0.02       -2.30      2.30 o 
 -12  -4   2        0.04        2.24      3.73 o 
 -11  -4   2        4.24        6.83      3.53 o 
 -10  -4   2        1.86       -0.88      1.92 o 
  -9  -4   2        0.38        1.68      1.67 o 
  -8  -4   2        5.65        3.00      1.63 o 
  -7  -4   2        0.20        0.45      1.02 o 
  -6  -4   2        0.06        0.31      0.87 o 
  -5  -4   2       44.12       48.43      2.24 o 
  -4  -4   2      271.59      303.14      4.08 o 
  -3  -4   2      470.65      503.27      5.86 o 
  -2  -4   2      525.49      471.60      5.39 o 
  -1  -4   2     1553.05     1545.77     13.73 o 
   0  -4   2      603.16      571.82      5.85 o 
   1  -4   2      927.50     1044.43     10.72 o 
   2  -4   2      518.63      506.88      6.21 o 
   3  -4   2      125.36      145.23      2.91 o 
   4  -4   2      206.42      204.86      3.50 o 
   5  -4   2      264.74      280.16      4.58 o 
   6  -4   2       35.96       41.72      2.35 o 
   7  -4   2       37.16       38.57      2.86 o 
   8  -4   2       53.61       51.75      2.71 o 
   9  -4   2        0.09        2.46      1.90 o 
  10  -4   2       25.67       22.24      3.18 o 
 -12  -3   2        2.66       -2.16      5.11 o 
 -11  -3   2        0.39        3.74      3.58 o 
 -10  -3   2       15.30       17.18      3.03 o 
  -9  -3   2      170.73      185.20      5.15 o 
  -8  -3   2      495.27      451.55     10.30 o 
  -7  -3   2       26.22       32.59      1.83 o 
  -6  -3   2       10.23        4.63      0.96 o 
  -5  -3   2      982.52     1051.16     12.35 o 
  -4  -3   2        0.10        4.18      0.77 o 
  -3  -3   2      662.66      753.90      8.04 o 
  -2  -3   2      464.76      448.95      4.76 o 
  -1  -3   2     1846.65     1899.62     15.78 o 
   0  -3   2     2649.69     2546.77     21.91 o 
   1  -3   2        0.62        1.40      0.56 o 
   2  -3   2      181.97      200.09      2.71 o 
   3  -3   2     1176.30     1200.55     13.17 o 
   4  -3   2        7.40        7.93      0.92 o 
   5  -3   2       17.13       16.24      1.25 o 
   6  -3   2       80.93       79.36      2.43 o 
   7  -3   2       17.86       13.82      1.91 o 
   8  -3   2        4.96        4.66      1.84 o 
   9  -3   2        1.95        0.25      1.93 o 
  10  -3   2        0.81        7.95      2.55 o 
  11  -3   2        0.00        0.34      2.39 o 
 -12  -2   2        1.54        5.02      4.05 o 
 -11  -2   2       29.04       33.41      5.34 o 
 -10  -2   2        7.12        6.59      2.17 o 
  -9  -2   2        5.61        3.73      2.13 o 
  -8  -2   2        2.20        1.50      1.83 o 
  -7  -2   2      114.89      117.73      3.11 o 
  -6  -2   2      128.76      114.41      3.06 o 
  -5  -2   2       20.51       13.02      1.16 o 
  -4  -2   2      596.32      630.25      6.83 o 
  -3  -2   2       87.85       83.58      1.55 o 
  -2  -2   2       45.08       29.37      0.95 o 
  -1  -2   2     2358.70     2179.69     17.19 o 
   0  -2   2       47.79       55.06      0.77 o 
   1  -2   2       71.98       94.50      1.69 o 
   2  -2   2      373.88      382.04      4.82 o 
   3  -2   2     1595.33     1748.69     18.51 o 
   4  -2   2      431.63      425.78      5.49 o 
   5  -2   2       99.73      100.67      2.37 o 
   6  -2   2       57.50       62.48      2.18 o 
   7  -2   2      281.94      287.88      4.70 o 
   8  -2   2        9.57        7.95      2.33 o 
   9  -2   2       41.46       37.27      3.21 o 
  10  -2   2       12.30       14.05      2.64 o 
  11  -2   2        3.62        9.41      2.73 o 
 -12  -1   2       31.27       31.59      5.86 o 
 -11  -1   2        6.75        7.71      4.31 o 
 -10  -1   2        0.02       -0.09      1.75 o 
  -9  -1   2        4.28        5.68      2.31 o 
  -8  -1   2      144.22      142.86      4.38 o 
  -7  -1   2      477.29      467.50      7.39 o 
  -6  -1   2      120.74      130.03      3.29 o 
  -5  -1   2       14.02       11.65      1.04 o 
  -4  -1   2        1.55       -0.08      0.58 o 
  -3  -1   2     3000.82     3073.50     26.59 o 
  -2  -1   2      849.31      878.96      8.50 o 
  -1  -1   2     5001.96     4891.76     39.48 o 
   0  -1   2       21.92        8.83      0.32 o 
   1  -1   2     5955.98     5897.31     80.03 o 
   2  -1   2     7394.46     7223.36     73.51 o 
   3  -1   2     1748.98     1774.72     18.60 o 
   4  -1   2        6.80        6.51      0.78 o 
   5  -1   2        0.69        0.10      0.72 o 
   6  -1   2       16.09       19.35      1.13 o 
   7  -1   2      538.15      559.41      8.40 o 
   8  -1   2       75.98       67.79      3.43 o 
   9  -1   2      108.46      108.99      4.59 o 
  10  -1   2        1.11       -0.81      2.07 o 
  11  -1   2        2.13        2.17      2.47 o 
 -12   0   2        6.61        5.31      4.87 o 
 -11   0   2        6.49        7.29      3.13 o 
 -10   0   2        0.36       -0.29      2.05 o 
  -9   0   2        1.21        0.44      1.82 o 
  -8   0   2       32.83       30.29      2.41 o 
  -7   0   2        9.77       14.35      1.41 o 
  -6   0   2        9.34       12.66      1.19 o 
  -5   0   2     2531.00     2560.94     29.51 o 
  -4   0   2      137.32      130.34      2.41 o 
  -3   0   2       62.94       77.78      1.46 o 
  -2   0   2     4879.45     4839.93     41.11 o 
  -1   0   2    12478.69    11233.51    172.79 o 
   0   0   2       95.23       90.48      1.33 o 
   1   0   2      461.43      458.27      8.15 o 
   2   0   2      186.05      165.44      2.05 o 
   3   0   2     1576.94     1587.28     16.63 o 
   4   0   2     2732.99     2985.78     28.86 o 
   5   0   2        0.62        4.73      0.70 o 
   6   0   2       10.89        8.13      1.08 o 
   7   0   2      182.12      173.69      3.58 o 
   8   0   2        4.77        1.25      1.63 o 
   9   0   2       38.93       37.23      3.04 o 
  10   0   2        0.64        0.82      2.13 o 
  11   0   2        5.32       10.78      2.69 o 
  12   0   2        0.84       -2.14      2.47 o 
 -12   1   2       10.80        8.31      5.64 o 
 -11   1   2        7.22        3.37      4.32 o 
 -10   1   2       20.97       22.73      3.02 o 
  -9   1   2       49.13       49.86      3.45 o 
  -8   1   2       18.29       18.30      2.19 o 
  -7   1   2       28.31       23.91      1.91 o 
  -6   1   2      393.38      412.81      5.72 o 
  -5   1   2     1088.28     1094.20     12.73 o 
  -4   1   2        8.22        5.43      0.81 o 
  -3   1   2       60.74       39.95      1.74 o 
  -2   1   2     8091.40     7655.21     58.96 o 
  -1   1   2      148.22      157.06      1.87 o 
   0   1   2      836.45      796.65     11.00 o 
   1   1   2     2199.74     2295.75     32.71 o 
   2   1   2     8958.83     8250.21     74.94 o 
   3   1   2     5021.24     4876.93     39.49 o 
   4   1   2      249.07      238.80      3.37 o 
   5   1   2      813.74      837.11      9.72 o 
   6   1   2       17.07       17.36      1.23 o 
   7   1   2        0.01        1.44      0.97 o 
   8   1   2       57.33       46.69      2.49 o 
   9   1   2      289.79      311.09      7.58 o 
  10   1   2      151.55      160.98      5.69 o 
  11   1   2        1.42        0.52      3.22 o 
  12   1   2        0.22       -2.19      2.19 o 
 -11   2   2        2.23       11.65      5.15 o 
 -10   2   2        7.46       10.81      2.67 o 
  -9   2   2        0.04       -1.08      1.73 o 
  -8   2   2        9.64       12.17      2.11 o 
  -7   2   2       45.11       48.98      4.04 o 
  -6   2   2        0.25        0.84      0.88 o 
  -5   2   2      551.46      551.38      6.83 o 
  -4   2   2       11.29        9.25      0.94 o 
  -3   2   2     1638.68     1550.31     13.95 o 
  -2   2   2       48.58       34.98      0.83 o 
  -1   2   2     5470.53     5077.29     42.99 o 
   0   2   2     1871.97     1885.11     17.06 o 
   1   2   2       34.73       35.14      0.50 o 
   2   2   2       41.90       32.36      0.56 o 
   3   2   2     2635.76     2627.06     22.57 o 
   4   2   2        7.87        6.77      0.63 o 
   5   2   2      441.04      450.83      5.83 o 
   6   2   2      615.95      684.08      8.52 o 
   7   2   2      288.80      314.87      5.04 o 
   8   2   2      192.98      187.30      4.24 o 
   9   2   2       63.28       61.73      3.82 o 
  10   2   2       41.59       35.74      3.75 o 
  11   2   2       10.50       13.86      2.73 o 
  12   2   2        0.12       -1.18      2.19 o 
 -11   3   2        3.25        6.25      5.36 o 
 -10   3   2        0.57       -0.02      2.27 o 
  -9   3   2       34.87       28.83      3.20 o 
  -8   3   2       10.80       15.45      2.25 o 
  -7   3   2      237.50      234.22     10.26 o 
  -6   3   2      119.88      108.87      2.74 o 
  -5   3   2      132.42      121.77      2.35 o 
  -4   3   2     2708.35     2682.93     23.74 o 
  -3   3   2       44.04       46.32      1.75 o 
  -2   3   2      151.98      160.60      2.42 o 
  -1   3   2      926.67      936.36      8.52 o 
   0   3   2     8596.96     7974.62     92.98 o 
   1   3   2      443.52      409.01      4.10 o 
   2   3   2      127.96      122.38      1.28 o 
   3   3   2     2048.51     2005.81     17.48 o 
   4   3   2       87.66      103.57      1.75 o 
   5   3   2      988.05      942.95     10.09 o 
   6   3   2       27.66       39.05      1.59 o 
   7   3   2       11.86       10.63      1.21 o 
   8   3   2       20.29       19.73      1.74 o 
   9   3   2       28.64       41.36      2.92 o 
  10   3   2       42.48       36.99      3.13 o 
  11   3   2       13.61       10.05      2.47 o 
  12   3   2       20.83       20.84      3.06 o 
 -11   4   2        4.50        8.21      7.21 o 
 -10   4   2       11.51       15.42      3.67 o 
  -9   4   2        0.42       -1.56      2.70 o 
  -8   4   2       45.25       43.76      2.96 o 
  -7   4   2       12.34       15.53      2.20 o 
  -6   4   2      194.15      188.93      3.65 o 
  -5   4   2       97.16       98.10      2.28 o 
  -4   4   2        3.37        1.66      0.81 o 
  -3   4   2     1371.59     1421.29     15.68 o 
  -2   4   2      715.79      648.01      8.07 o 
  -1   4   2      332.97      297.11      3.30 o 
   0   4   2     6951.51     6635.65     56.11 o 
   1   4   2     1330.06     1293.44     12.10 o 
   2   4   2       74.40       79.36      1.37 o 
   3   4   2      104.23      104.40      1.55 o 
   4   4   2     1621.48     1646.53     15.55 o 
   5   4   2      467.64      455.83      5.23 o 
   6   4   2       27.02       17.86      1.34 o 
   7   4   2      183.77      195.67      3.79 o 
   8   4   2        4.41        4.52      1.39 o 
   9   4   2        5.09        5.93      1.63 o 
  10   4   2        0.30        1.45      2.05 o 
  11   4   2        4.57        1.49      2.85 o 
  12   4   2        2.37        3.17      2.34 o 
 -10   5   2       27.77       31.91      4.55 o 
  -9   5   2       19.29       22.72      6.40 o 
  -8   5   2        6.45        3.67      2.67 o 
  -7   5   2        7.64        9.06      1.68 o 
  -6   5   2      452.10      423.00      7.07 o 
  -5   5   2        9.35       15.08      1.28 o 
  -4   5   2      425.90      424.72      5.65 o 
  -3   5   2      210.81      211.35      3.65 o 
  -2   5   2     1810.03     1889.88     21.89 o 
  -1   5   2      419.17      414.21      4.97 o 
   0   5   2       40.52       34.36      1.41 o 
   1   5   2      705.34      651.15      6.29 o 
   2   5   2     3548.01     3485.02     33.51 o 
   3   5   2       60.09       85.62      1.79 o 
   4   5   2      379.14      361.88      4.00 o 
   5   5   2       91.71       89.35      1.90 o 
   6   5   2      846.59      857.16      9.12 o 
   7   5   2      110.31      110.21      2.84 o 
   8   5   2       29.72       34.85      2.17 o 
   9   5   2        8.27        8.66      2.42 o 
  10   5   2        2.05       -0.09      2.16 o 
  11   5   2        0.33        0.10      1.90 o 
  12   5   2        7.40       10.51      2.64 o 
 -10   6   2        1.87        5.44      3.64 o 
  -9   6   2        0.70       -1.58      2.33 o 
  -8   6   2       35.11       39.29      3.55 o 
  -7   6   2      150.39      131.33      4.77 o 
  -6   6   2       79.19       66.98      3.52 o 
  -5   6   2       57.39       51.68      2.98 o 
  -4   6   2       57.47       56.73      1.91 o 
  -3   6   2        1.93        4.17      0.86 o 
  -2   6   2     1418.03     1496.35     16.56 o 
  -1   6   2      175.33      210.47      5.59 o 
   0   6   2     2941.39     2950.93     27.12 o 
   1   6   2      251.15      193.46      2.58 o 
   2   6   2       15.11       20.80      1.10 o 
   3   6   2       24.63       18.51      1.00 o 
   4   6   2     1152.87     1126.31     11.79 o 
   5   6   2      152.83      161.46      2.68 o 
   6   6   2      451.96      499.79      6.03 o 
   7   6   2       90.78      101.88      2.39 o 
   8   6   2       44.39       44.62      2.41 o 
   9   6   2       13.07       17.46      2.65 o 
  10   6   2        5.53        1.34      1.67 o 
  11   6   2        1.28        0.83      1.93 o 
  12   6   2       14.55       17.48      3.34 o 
 -10   7   2       16.55       19.58      8.15 o 
  -9   7   2       26.47       28.24      3.72 o 
  -8   7   2       62.07       60.53      3.31 o 
  -7   7   2       31.27       38.47      2.65 o 
  -6   7   2       33.19       30.52      2.68 o 
  -5   7   2       96.15       95.30      3.89 o 
  -4   7   2      317.14      332.94      6.09 o 
  -3   7   2      351.90      386.32      5.37 o 
  -2   7   2       80.60       96.13      3.76 o 
  -1   7   2      448.04      453.42      6.61 o 
   0   7   2      509.91      608.60      9.52 o 
   1   7   2      148.79      217.78      3.27 o 
   2   7   2      481.29      461.80      5.68 o 
   3   7   2      264.58      260.99      4.36 o 
   4   7   2       17.37       31.14      1.29 o 
   5   7   2       12.90       14.73      1.06 o 
   6   7   2       80.09       88.25      2.42 o 
   7   7   2      286.07      291.73      4.41 o 
   8   7   2      162.53      181.95      4.60 o 
   9   7   2       18.04       17.65      2.06 o 
  10   7   2        1.88        0.46      1.61 o 
  11   7   2       21.08       22.52      2.85 o 
  12   7   2       14.74       19.88      4.75 o 
  -9   8   2        5.97        4.07      7.04 o 
  -8   8   2       35.55       37.95      2.98 o 
  -7   8   2        4.01        3.56      2.34 o 
  -6   8   2       35.64       31.78      3.11 o 
  -5   8   2        0.03        1.40      1.88 o 
  -4   8   2      284.15      279.44      8.43 o 
  -3   8   2       51.45       57.21      2.00 o 
  -2   8   2       47.12       51.59      1.98 o 
  -1   8   2        1.72        0.69      0.67 o 
   0   8   2      165.60      175.29      3.26 o 
   1   8   2      244.27      257.32      4.12 o 
   2   8   2        2.97        3.12      0.81 o 
   3   8   2        7.01        8.37      1.25 o 
   4   8   2      165.47      172.57      3.50 o 
   5   8   2        1.16        1.60      0.67 o 
   6   8   2       19.23       16.14      1.65 o 
   7   8   2       82.37       90.49      2.55 o 
   8   8   2        7.12        3.50      1.35 o 
   9   8   2        5.96        5.28      2.33 o 
  10   8   2        0.20       -0.14      1.54 o 
  11   8   2        1.00        2.23      2.34 o 
  12   8   2       13.89       13.84      7.35 o 
  -8   9   2        0.21       -1.28      2.00 o 
  -7   9   2       10.05       11.58      2.90 o 
  -6   9   2       22.43       17.48      2.84 o 
  -5   9   2      199.03      184.04      5.82 o 
  -4   9   2       13.52        6.50      2.09 o 
  -3   9   2      191.60      190.02      5.29 o 
  -2   9   2       84.82       89.84      2.87 o 
  -1   9   2       55.34       62.50      2.00 o 
   0   9   2       56.72       55.24      2.43 o 
   1   9   2      696.55      719.79      9.09 o 
   2   9   2      496.20      481.77      6.27 o 
   3   9   2      445.69      485.02      7.31 o 
   4   9   2      195.17      182.18      3.67 o 
   5   9   2        0.06       -0.86      0.86 o 
   6   9   2       61.57       50.28      3.33 o 
   7   9   2        8.88        4.99      1.73 o 
   8   9   2       32.46       44.53      2.43 o 
   9   9   2       46.16       50.46      3.41 o 
  10   9   2        0.00       -0.43      1.94 o 
  11   9   2        1.48        5.19      3.59 o 
  12   9   2        7.62       20.80      8.56 o 
  -8  10   2       14.66       25.85      3.74 o 
  -7  10   2        1.10       -2.38      2.38 o 
  -6  10   2       24.00       22.93      3.16 o 
  -5  10   2        0.06       -0.16      2.16 o 
  -4  10   2      196.46      179.56      5.25 o 
  -3  10   2       28.82       24.20      2.63 o 
  -2  10   2        1.63        1.32      1.65 o 
  -1  10   2        5.50        5.79      1.16 o 
   0  10   2       35.31       39.68      2.24 o 
   1  10   2       77.60       66.37      2.47 o 
   2  10   2      424.69      421.37      5.89 o 
   3  10   2       18.38       19.94      1.62 o 
   4  10   2       70.10       75.90      2.46 o 
   5  10   2        5.44        5.29      1.27 o 
   6  10   2       84.21       82.00      3.19 o 
   7  10   2      152.21      160.64      5.18 o 
   8  10   2       13.66        8.63      2.55 o 
   9  10   2       68.33       63.33      3.80 o 
  10  10   2       13.05        9.00      3.16 o 
  11  10   2        9.28       12.33      7.91 o 
  12  10   2        5.02        7.08      8.30 o 
  -7  11   2        0.06       -0.90      3.20 o 
  -6  11   2        2.43        3.43      2.62 o 
  -5  11   2        1.67        1.12      2.29 o 
  -4  11   2        1.68       -0.55      2.11 o 
  -3  11   2      404.02      362.82      7.66 o 
  -2  11   2       28.04       32.46      2.83 o 
  -1  11   2      442.28      438.21      9.09 o 
   0  11   2       52.70       58.43      2.45 o 
   1  11   2      540.43      522.91     11.11 o 
   2  11   2       31.84       29.51      2.23 o 
   3  11   2     1186.68     1114.61     14.73 o 
   4  11   2      119.37      127.74      3.62 o 
   5  11   2       84.95       98.11      3.20 o 
   6  11   2        1.98        2.66      1.66 o 
   7  11   2       15.90       12.57      2.20 o 
   8  11   2        0.00       -0.86      1.69 o 
   9  11   2       36.90       37.38      4.00 o 
  10  11   2        3.61       -0.43      3.76 o 
  11  11   2        0.00        5.48      7.73 o 
  12  11   2        0.37        0.68      7.79 o 
  -7  12   2        5.32        6.52      6.99 o 
  -6  12   2       12.53        5.04      3.40 o 
  -5  12   2       39.96       29.68      3.58 o 
  -4  12   2       65.48       64.70      4.16 o 
  -3  12   2       15.33       13.44      2.42 o 
  -2  12   2       55.69       62.32      3.40 o 
  -1  12   2       49.02       47.25      3.39 o 
   0  12   2      146.64      169.56      5.40 o 
   1  12   2       34.02       30.60      2.52 o 
   2  12   2      259.64      258.22      7.62 o 
   3  12   2      146.82      141.72      3.96 o 
   4  12   2       12.47       11.08      2.29 o 
   5  12   2       24.63       33.16      2.27 o 
   6  12   2       77.73       67.66      3.63 o 
   7  12   2        1.46       -1.95      1.95 o 
   8  12   2       17.22       19.03      4.48 o 
   9  12   2        3.05        2.32      4.18 o 
  10  12   2        9.93       -0.73      3.98 o 
  11  12   2        0.06       -6.87      6.87 o 
  12  12   2        6.07        2.58      8.36 o 
  -6  13   2       48.74       49.88      6.85 o 
  -5  13   2        7.90        9.34      3.60 o 
  -4  13   2        0.26       -0.47      2.40 o 
  -3  13   2        2.43        3.63      2.43 o 
  -2  13   2        9.84       17.23      3.12 o 
  -1  13   2      116.72      127.58      6.47 o 
   0  13   2        5.61        5.50      1.85 o 
   1  13   2        1.26        0.48      1.65 o 
   2  13   2       53.91       63.36      3.81 o 
   3  13   2        9.49       10.66      2.40 o 
   4  13   2       32.20       31.31      2.99 o 
   5  13   2       50.25       49.87      5.34 o 
   6  13   2        1.76        4.80      4.22 o 
   7  13   2       28.95       30.03      4.92 o 
   8  13   2        0.16       -0.32      4.01 o 
   9  13   2       32.61       30.31      5.28 o 
  10  13   2        0.03       -1.33      4.11 o 
  11  13   2        6.52        8.68      8.21 o 
  -5  14   2       14.54       11.55      5.11 o 
  -4  14   2       10.85        7.87      3.54 o 
  -3  14   2      128.22      138.88      6.89 o 
  -2  14   2       20.93       18.09      3.04 o 
  -1  14   2       12.18       13.55      3.16 o 
   0  14   2       84.57       87.86      3.71 o 
   1  14   2      171.53      160.73      4.60 o 
   2  14   2       87.07       84.97      4.37 o 
   3  14   2        2.15       -0.41      2.60 o 
   4  14   2      341.89      353.42     12.55 o 
   5  14   2       21.23       22.95      7.75 o 
   6  14   2       24.65       16.65      4.47 o 
   7  14   2       19.49        9.17      4.27 o 
   8  14   2       10.47       12.21      5.96 o 
   9  14   2        2.20        0.06      4.27 o 
  10  14   2        0.49       -5.39      5.39 o 
  11  14   2        1.20       -5.72      7.64 o 
  -4  15   2       36.98       29.38      6.10 o 
  -3  15   2        0.02       -0.95      4.12 o 
  -2  15   2       12.27       11.45      3.59 o 
  -1  15   2       20.00       21.72      3.99 o 
   0  15   2        9.07        5.29      2.84 o 
   1  15   2       62.89       66.26      5.04 o 
   2  15   2       17.10       17.79      7.81 o 
   3  15   2      103.21      103.29      7.23 o 
   4  15   2       36.28       41.54      5.45 o 
   5  15   2        1.55       -2.91      3.72 o 
   6  15   2       20.82       18.32      4.80 o 
   7  15   2        2.71        6.12      4.19 o 
   8  15   2        6.67        0.61      4.23 o 
   9  15   2        0.71       -3.82      4.38 o 
  10  15   2        2.27        4.46      4.60 o 
  -3  16   2       31.31       22.94      5.65 o 
  -2  16   2       27.12       25.83      9.33 o 
  -1  16   2       47.95       61.19      6.35 o 
   0  16   2       34.38       34.78      8.30 o 
   1  16   2        4.21       -5.18      5.18 o 
   2  16   2        2.76       -1.45      4.00 o 
   3  16   2       39.03       46.40      5.95 o 
   4  16   2        0.38        2.28      4.00 o 
   5  16   2        4.04       13.98      4.74 o 
   6  16   2        0.41       -0.20      4.13 o 
   7  16   2        0.08       -2.40      4.16 o 
   8  16   2        0.02       -4.17      4.17 o 
   9  16   2        2.46        0.73      4.77 o 
  -1  17   2       12.08       13.95      7.76 o 
   0  17   2        7.30       -2.73      5.96 o 
   1  17   2       36.58       26.84      8.15 o 
   2  17   2        0.51        3.97      6.73 o 
   3  17   2       10.35        9.94      4.96 o 
   4  17   2        8.65        6.12      4.81 o 
   5  17   2        0.15       -2.55      5.45 o 
   6  17   2        0.76       -5.52      7.88 o 
   7  17   2        2.77        2.55     11.54 o 
   8  17   2        4.95       10.94      5.05 o 
   1  18   2        2.74       -0.41      6.19 o 
   2  18   2       42.90       42.58      9.54 o 
   3  18   2        2.57        2.13      6.78 o 
   4  18   2       37.62       42.34      9.16 o 
   5  18   2       22.96       18.98      8.27 o 
   6  18   2        0.79        3.71      5.17 o 
   7  18   2        0.09       -0.61      5.00 o 
  -5 -16   3        7.47        3.58      6.96 o 
  -4 -16   3        9.98       14.96      7.47 o 
  -3 -16   3       21.14       14.22      7.35 o 
  -2 -16   3       41.95       54.72      9.48 o 
  -7 -15   3        0.21        4.06      6.10 o 
  -6 -15   3       28.18       19.91      8.00 o 
  -5 -15   3        2.06       -0.18      6.22 o 
  -4 -15   3        6.88       12.77      6.73 o 
  -3 -15   3       11.29        5.98      6.31 o 
  -2 -15   3        4.30        5.65      4.38 o 
  -1 -15   3       66.59       58.96      6.68 o 
   0 -15   3        2.39        2.71      3.44 o 
   1 -15   3        3.11        7.10      4.11 o 
  -8 -14   3       12.53        6.40      6.67 o 
  -7 -14   3       55.88       66.19     10.07 o 
  -6 -14   3       27.94       47.26      8.92 o 
  -5 -14   3        9.34       16.77      6.96 o 
  -4 -14   3        7.65        0.40      4.11 o 
  -3 -14   3       10.34        8.72      4.07 o 
  -2 -14   3       94.06       85.44      5.63 o 
  -1 -14   3       28.50       32.29      4.79 o 
   0 -14   3       55.66       58.67      5.02 o 
   1 -14   3       78.52       76.60      5.59 o 
   2 -14   3        3.05        5.31      3.39 o 
  -9 -13   3       20.24       30.56      6.21 o 
  -8 -13   3        4.12        7.25      4.69 o 
  -7 -13   3        0.66       -3.22      3.94 o 
  -6 -13   3       11.96       12.73      4.37 o 
  -5 -13   3       10.28       10.48      5.71 o 
  -4 -13   3        2.42       -2.51      2.51 o 
  -3 -13   3        0.20       -0.87      2.61 o 
  -2 -13   3       11.01        3.74      2.99 o 
  -1 -13   3        0.80        3.93      2.87 o 
   0 -13   3       64.88       66.89      4.91 o 
   1 -13   3        0.75        4.54      2.90 o 
   2 -13   3        5.23        5.11      2.42 o 
   3 -13   3       21.51       19.16      3.20 o 
   4 -13   3       21.04       14.24      3.18 o 
 -10 -12   3        4.08       10.02      5.51 o 
  -9 -12   3        6.36        9.89      5.28 o 
  -8 -12   3        2.89        5.06      4.40 o 
  -7 -12   3       35.14       51.31      6.00 o 
  -6 -12   3       29.60       34.63      5.45 o 
  -5 -12   3        6.82        9.98      2.76 o 
  -4 -12   3       10.13       13.56      2.89 o 
  -3 -12   3        1.48        3.59      2.25 o 
  -2 -12   3      123.15      124.87      8.90 o 
  -1 -12   3       75.15       67.36      7.08 o 
   0 -12   3       17.14       17.31      3.70 o 
   1 -12   3       56.17       62.30      3.81 o 
   2 -12   3        2.69        3.79      2.30 o 
   3 -12   3        7.28        0.47      2.26 o 
   4 -12   3       16.43       12.08      3.16 o 
   5 -12   3       11.96       10.26      2.98 o 
 -10 -11   3        0.06       -5.15      5.18 o 
  -9 -11   3        2.02       -3.63      4.73 o 
  -8 -11   3       52.08       58.01      6.19 o 
  -7 -11   3       13.19       20.70      4.66 o 
  -6 -11   3        4.19        9.97      3.08 o 
  -5 -11   3        1.27        5.03      2.23 o 
  -4 -11   3       58.23       46.55      3.53 o 
  -3 -11   3       28.34       28.09      4.51 o 
  -2 -11   3       19.04       15.75      2.54 o 
  -1 -11   3      127.48      144.22      4.74 o 
   0 -11   3      690.19      721.52     13.28 o 
   1 -11   3        5.91        5.05      2.10 o 
   2 -11   3        1.13        1.85      1.98 o 
   3 -11   3        1.24        0.27      2.08 o 
   4 -11   3       61.81       58.28      3.94 o 
   5 -11   3        0.39        0.98      2.38 o 
   6 -11   3        2.49        2.44      2.55 o 
 -11 -10   3        0.79       -2.06      4.77 o 
 -10 -10   3        3.01        5.13      4.71 o 
  -9 -10   3        0.02       -3.42      3.89 o 
  -8 -10   3       26.65       21.49      4.88 o 
  -7 -10   3       16.19       17.32      4.40 o 
  -6 -10   3       51.04       55.07      3.75 o 
  -5 -10   3       19.82       23.76      2.81 o 
  -4 -10   3      161.29      168.17      5.49 o 
  -3 -10   3       33.31       37.46      3.02 o 
  -2 -10   3       13.33       13.84      2.14 o 
  -1 -10   3       16.39       15.98      3.03 o 
   0 -10   3        0.59        3.79      1.81 o 
   1 -10   3        7.11        6.24      1.94 o 
   2 -10   3       34.52       26.86      2.72 o 
   3 -10   3        0.88        2.80      2.06 o 
   4 -10   3        3.42        3.19      2.20 o 
   5 -10   3        0.43       -0.01      2.21 o 
   6 -10   3       38.83       40.16      3.76 o 
   7 -10   3        0.43       -2.16      2.49 o 
 -11  -9   3       17.88       11.98     11.85 o 
 -10  -9   3       12.41        9.97      5.19 o 
  -9  -9   3        4.48       -2.55     15.81 o 
  -8  -9   3        0.07       -0.81      3.72 o 
  -7  -9   3        0.62        7.45      3.70 o 
  -6  -9   3       12.09        9.60      2.41 o 
  -5  -9   3       11.30       12.80      2.31 o 
  -4  -9   3        1.84        1.02      1.81 o 
  -3  -9   3       37.85       49.86      6.09 o 
  -2  -9   3       24.38       24.54      1.65 o 
  -1  -9   3       24.36       18.04      1.74 o 
   0  -9   3       12.51       17.22      1.68 o 
   1  -9   3      120.92      130.62      3.94 o 
   2  -9   3      375.78      365.45      8.05 o 
   3  -9   3      106.58      113.05      4.73 o 
   4  -9   3        4.46        4.73      2.15 o 
   5  -9   3        7.52        4.66      2.20 o 
   6  -9   3        2.33       -0.04      2.19 o 
   7  -9   3        1.64        2.27      2.47 o 
 -11  -8   3        0.00        1.48      6.93 o 
 -10  -8   3        1.18        3.43      4.24 o 
  -9  -8   3       52.60       69.06      6.89 o 
  -8  -8   3       10.30        5.57      5.98 o 
  -7  -8   3        5.15        1.66      2.14 o 
  -6  -8   3      311.41      315.60      7.78 o 
  -5  -8   3        8.52       14.51      1.87 o 
  -4  -8   3        0.82        0.58      0.93 o 
  -3  -8   3      388.01      432.63      5.95 o 
  -2  -8   3       52.66       61.85      1.99 o 
  -1  -8   3      314.79      313.76      4.97 o 
   0  -8   3      123.64      138.63      3.71 o 
   1  -8   3      173.55      179.95      3.62 o 
   2  -8   3      101.06      107.55      3.15 o 
   3  -8   3       87.30       91.50      3.32 o 
   4  -8   3      126.15      122.64      4.56 o 
   5  -8   3       40.10       45.22      3.29 o 
   6  -8   3       26.01       24.57      2.95 o 
   7  -8   3        5.33        5.58      2.42 o 
   8  -8   3       18.52       20.18      4.08 o 
 -12  -7   3        4.60        4.36      7.64 o 
 -11  -7   3       12.04       10.07      4.90 o 
 -10  -7   3        9.41       12.58      4.85 o 
  -9  -7   3       61.73       61.31      6.27 o 
  -8  -7   3       63.47       64.44      5.80 o 
  -7  -7   3       14.95        9.09      2.37 o 
  -6  -7   3      113.76      121.51      4.47 o 
  -5  -7   3       11.90       21.91      1.75 o 
  -4  -7   3      473.49      503.37      7.30 o 
  -3  -7   3        3.37        2.77      0.84 o 
  -2  -7   3        7.99        6.58      0.81 o 
  -1  -7   3       14.77       14.27      1.15 o 
   0  -7   3      221.69      234.92      4.46 o 
   1  -7   3        1.59        1.69      0.90 o 
   2  -7   3       17.76       19.11      1.40 o 
   3  -7   3       19.05       12.52      1.66 o 
   4  -7   3      101.68       98.24      3.93 o 
   5  -7   3       45.89       48.45      4.05 o 
   6  -7   3        8.19        9.69      2.35 o 
   7  -7   3        1.57        1.78      2.14 o 
   8  -7   3        1.51        4.24      2.40 o 
   9  -7   3        0.07        3.33      2.23 o 
 -12  -6   3        6.30        2.73      8.27 o 
 -11  -6   3        1.40        4.00      5.47 o 
 -10  -6   3        1.11       -0.50      4.07 o 
  -9  -6   3      119.39      136.13     13.98 o 
  -8  -6   3        3.76        0.07      2.20 o 
  -7  -6   3       90.79      107.29      2.94 o 
  -6  -6   3      100.71      119.07      2.86 o 
  -5  -6   3       39.33       30.69      2.26 o 
  -4  -6   3      588.58      632.21      8.40 o 
  -3  -6   3      308.18      304.56      4.38 o 
  -2  -6   3      358.63      430.98      5.04 o 
  -1  -6   3       45.57       52.14      1.64 o 
   0  -6   3      303.66      326.35      4.71 o 
   1  -6   3      140.36      131.45      2.67 o 
   2  -6   3        1.34        1.82      0.88 o 
   3  -6   3      445.68      476.99      6.05 o 
   4  -6   3      240.39      257.83      4.90 o 
   5  -6   3        0.56       -0.33      1.40 o 
   6  -6   3      269.06      262.85      8.90 o 
   7  -6   3       16.46       19.59      3.31 o 
   8  -6   3       28.72       29.85      3.19 o 
   9  -6   3       49.42       58.45      4.55 o 
 -12  -5   3        3.20       11.55      8.62 o 
 -11  -5   3        0.00       -4.44      4.44 o 
 -10  -5   3        1.11        5.05      2.65 o 
  -9  -5   3       16.15       14.28      3.06 o 
  -8  -5   3        3.78        0.25      1.92 o 
  -7  -5   3      150.98      170.88      3.78 o 
  -6  -5   3       16.73       18.66      1.43 o 
  -5  -5   3      267.98      287.92      4.24 o 
  -4  -5   3      832.00      811.58      9.06 o 
  -3  -5   3      213.32      214.26      3.00 o 
  -2  -5   3      427.62      482.71      5.39 o 
  -1  -5   3     1450.12     1551.35     15.69 o 
   0  -5   3      128.40      136.35      2.50 o 
   1  -5   3        9.40        8.47      0.86 o 
   2  -5   3       39.26       38.65      1.42 o 
   3  -5   3       41.73       40.27      1.69 o 
   4  -5   3      360.63      392.25      6.22 o 
   5  -5   3       59.29       52.61      2.26 o 
   6  -5   3      206.12      216.21      5.24 o 
   7  -5   3       33.93       40.96      3.05 o 
   8  -5   3        8.76        9.74      2.81 o 
   9  -5   3       52.84       61.41      3.23 o 
  10  -5   3        0.29        1.67      2.52 o 
 -12  -4   3        0.18       -1.75      7.44 o 
 -11  -4   3       14.46       16.82      3.73 o 
 -10  -4   3       20.38       19.88      3.54 o 
  -9  -4   3      212.56      251.91      6.95 o 
  -8  -4   3       35.56       38.99      2.62 o 
  -7  -4   3       78.36       77.64      2.61 o 
  -6  -4   3      130.03      130.75      4.17 o 
  -5  -4   3       13.69       13.38      1.47 o 
  -4  -4   3     2565.91     2694.02     26.73 o 
  -3  -4   3       13.45        9.25      0.83 o 
  -2  -4   3      594.62      647.21      6.38 o 
  -1  -4   3        6.05       14.45      0.73 o 
   0  -4   3       42.86       45.85      1.35 o 
   1  -4   3       20.07       15.94      0.92 o 
   2  -4   3      221.38      245.41      3.59 o 
   3  -4   3      105.99      129.95      2.74 o 
   4  -4   3      140.74      141.87      3.11 o 
   5  -4   3        0.00        4.67      1.55 o 
   6  -4   3      130.65      151.42      3.76 o 
   7  -4   3        0.29       -0.49      1.80 o 
   8  -4   3        1.11       -1.63      1.84 o 
   9  -4   3        0.66        0.11      1.61 o 
  10  -4   3        2.13       -0.17      2.36 o 
 -12  -3   3        1.10       -1.58      3.64 o 
 -11  -3   3        1.48        4.52      3.16 o 
 -10  -3   3       61.67       54.61      4.57 o 
  -9  -3   3       47.80       46.09      3.15 o 
  -8  -3   3       45.12       52.39      2.87 o 
  -7  -3   3       74.16       65.59      2.43 o 
  -6  -3   3       48.64       54.08      2.26 o 
  -5  -3   3       12.14       19.87      1.43 o 
  -4  -3   3      457.47      503.51      8.86 o 
  -3  -3   3      781.63      779.84      9.91 o 
  -2  -3   3      222.50      214.46      2.59 o 
  -1  -3   3    14875.23    14060.34    113.22 o 
   0  -3   3       67.58       69.47      1.19 o 
   1  -3   3      356.38      346.51      4.30 o 
   2  -3   3      571.56      601.21      6.46 o 
   3  -3   3      262.39      289.52      4.26 o 
   4  -3   3      122.59      108.70      2.25 o 
   5  -3   3      389.37      389.90      6.05 o 
   6  -3   3       23.87       20.97      1.64 o 
   7  -3   3       11.88        9.28      1.74 o 
   8  -3   3       56.37       52.75      2.60 o 
   9  -3   3       16.42       17.81      2.32 o 
  10  -3   3        0.86       -0.32      2.22 o 
  11  -3   3       11.63        7.54      2.85 o 
 -12  -2   3       14.21       15.29      4.80 o 
 -11  -2   3        6.79        4.20      4.09 o 
 -10  -2   3        3.40        3.29      2.90 o 
  -9  -2   3       43.26       44.31      2.98 o 
  -8  -2   3      166.55      166.94      5.56 o 
  -7  -2   3       41.29       36.29      2.13 o 
  -6  -2   3        9.96        7.92      1.30 o 
  -5  -2   3       14.29        9.19      1.20 o 
  -4  -2   3       15.04       19.16      1.08 o 
  -3  -2   3        0.92       -0.39      0.39 o 
  -2  -2   3      672.95      687.48      7.34 o 
  -1  -2   3      220.50      165.71      1.98 o 
   0  -2   3      186.93      203.27      2.70 o 
   1  -2   3      293.70      304.31      3.51 o 
   2  -2   3      142.73      112.66      1.68 o 
   3  -2   3       27.84       37.33      1.06 o 
   4  -2   3      106.19       85.03      1.76 o 
   5  -2   3      509.40      537.00      7.51 o 
   6  -2   3       13.14       14.89      1.38 o 
   7  -2   3       76.52       80.19      2.80 o 
   8  -2   3       26.92       31.90      2.16 o 
   9  -2   3        4.42        8.59      2.26 o 
  10  -2   3        0.02        0.59      2.06 o 
  11  -2   3        2.96        1.27      2.36 o 
 -12  -1   3        7.45        4.27      4.55 o 
 -11  -1   3        0.39       -1.14      3.70 o 
 -10  -1   3        7.82        9.90      2.70 o 
  -9  -1   3       97.53       86.83      4.41 o 
  -8  -1   3       12.86       11.60      2.06 o 
  -7  -1   3      173.38      209.00      4.62 o 
  -6  -1   3      148.72      157.96      3.39 o 
  -5  -1   3      107.13      137.17      2.92 o 
  -4  -1   3      525.77      596.19      7.20 o 
  -3  -1   3      172.58      176.99      2.54 o 
  -2  -1   3      205.03      163.27      2.35 o 
  -1  -1   3     3475.64     3510.72     29.88 o 
   0  -1   3     2901.13     2873.93     26.08 o 
   1  -1   3    23280.86    18838.20    298.57 o 
   2  -1   3     1151.63     1214.63     36.91 o 
   3  -1   3      384.62      371.51      4.11 o 
   4  -1   3     1654.28     1722.15     17.06 o 
   5  -1   3      150.84      167.40      3.35 o 
   6  -1   3      292.23      276.89      4.81 o 
   7  -1   3      361.68      323.76      4.89 o 
   8  -1   3        2.22        2.27      1.78 o 
   9  -1   3        9.88        6.43      2.08 o 
  10  -1   3       16.31       19.27      2.83 o 
  11  -1   3       18.67       16.02      2.92 o 
 -12   0   3        4.40        8.08      5.10 o 
 -11   0   3        0.69       -0.51      7.60 o 
 -10   0   3        3.02        3.39      2.99 o 
  -9   0   3       11.30       15.28      2.29 o 
  -8   0   3       13.36       13.76      2.37 o 
  -7   0   3       91.05       82.33      3.16 o 
  -6   0   3        3.49        3.91      1.30 o 
  -5   0   3       15.36       14.59      1.31 o 
  -4   0   3      868.38      914.25      9.97 o 
  -3   0   3      349.09      326.53      3.89 o 
  -2   0   3      390.30      405.83      4.66 o 
  -1   0   3      898.17      820.82      7.02 o 
   0   0   3     1695.16     1696.23     16.69 o 
   1   0   3     3967.58     3938.95     79.24 o 
   2   0   3     4616.19     4696.82     63.98 o 
   3   0   3      390.14      383.34      4.30 o 
   4   0   3        2.53        0.25      0.51 o 
   5   0   3      154.64      119.09      3.71 o 
   6   0   3       91.03       89.99      1.96 o 
   7   0   3      114.75      114.54      2.81 o 
   8   0   3      131.18      142.53      4.18 o 
   9   0   3       43.21       48.40      3.26 o 
  10   0   3       19.73       17.40      2.62 o 
  11   0   3        5.30        0.12      2.31 o 
  12   0   3        1.73        0.32      2.50 o 
 -11   1   3       21.04       25.09      7.54 o 
 -10   1   3       13.70        6.62      5.18 o 
  -9   1   3       42.80       37.18      2.94 o 
  -8   1   3        2.32       -0.25      1.66 o 
  -7   1   3      418.16      406.15      7.70 o 
  -6   1   3      121.73      149.96      4.00 o 
  -5   1   3      393.73      361.82      5.39 o 
  -4   1   3       28.98       15.86      1.05 o 
  -3   1   3       14.92       14.95      0.69 o 
  -2   1   3      392.52      338.30      3.59 o 
  -1   1   3     4514.19     4325.02     34.96 o 
   0   1   3      375.21      389.70      4.59 o 
   1   1   3     4826.36     4701.78    127.70 o 
   2   1   3      908.43      932.38     13.33 o 
   3   1   3        1.93        3.13      0.40 o 
   4   1   3     1273.24     1277.35     13.71 o 
   5   1   3      420.31      385.93      5.09 o 
   6   1   3       65.12       62.47      1.87 o 
   7   1   3        4.93        3.77      1.03 o 
   8   1   3       87.52       92.80      3.37 o 
   9   1   3      292.81      263.69      6.81 o 
  10   1   3        3.37        5.36      2.13 o 
  11   1   3        1.30        0.71      2.16 o 
  12   1   3       14.73       11.85      2.93 o 
 -11   2   3        2.95        8.62      5.14 o 
 -10   2   3       23.53       17.46      3.66 o 
  -9   2   3        7.93        4.97      2.05 o 
  -8   2   3       42.00       45.39      3.21 o 
  -7   2   3        1.39        0.74      1.68 o 
  -6   2   3      346.78      349.64      7.12 o 
  -5   2   3       34.50       35.85      2.14 o 
  -4   2   3     1531.38     1464.75     15.22 o 
  -3   2   3      120.87      118.63      3.07 o 
  -2   2   3        0.04        0.04      0.39 o 
  -1   2   3      114.37      142.53      2.01 o 
   0   2   3     1810.05     1927.62     14.50 o 
   1   2   3      160.59      163.63      1.91 o 
   2   2   3      107.06      107.87      1.71 o 
   3   2   3     2815.18     2886.57     27.75 o 
   4   2   3      194.06      180.47      3.64 o 
   5   2   3       50.26       56.72      1.61 o 
   6   2   3        0.69        1.47      0.79 o 
   7   2   3        2.52        1.99      1.21 o 
   8   2   3      179.24      167.82      4.05 o 
   9   2   3      167.87      163.01      5.18 o 
  10   2   3        0.51       -1.74      1.74 o 
  11   2   3       25.78       25.12      3.06 o 
  12   2   3        0.88       -1.39      2.17 o 
 -11   3   3        0.39        1.42      6.33 o 
 -10   3   3       14.63       12.60      6.25 o 
  -9   3   3       36.64       41.59      3.20 o 
  -8   3   3       27.73       27.01      2.62 o 
  -7   3   3        3.64        7.12      1.99 o 
  -6   3   3      138.67      149.79      3.26 o 
  -5   3   3      357.66      354.10      5.44 o 
  -4   3   3       53.91       60.79      1.93 o 
  -3   3   3      100.34      108.23      1.81 o 
  -2   3   3       49.66       45.59      1.12 o 
  -1   3   3     2553.63     2382.40     20.63 o 
   0   3   3        2.37       -0.55      0.55 o 
   1   3   3      577.45      633.98      5.46 o 
   2   3   3      499.31      430.09      3.84 o 
   3   3   3        0.59        3.40      0.39 o 
   4   3   3     1129.23     1067.95     11.69 o 
   5   3   3       45.52       41.61      1.40 o 
   6   3   3       23.08       17.51      1.19 o 
   7   3   3        1.58       -0.18      0.88 o 
   8   3   3        4.38        1.90      1.13 o 
   9   3   3        0.09       -1.45      1.45 o 
  10   3   3        1.87        5.02      2.01 o 
  11   3   3       88.04       84.34      4.47 o 
  12   3   3        0.05       -0.55      2.15 o 
 -11   4   3        2.57        7.05      4.91 o 
 -10   4   3        4.11       -0.54      4.82 o 
  -9   4   3        3.56        2.30      2.31 o 
  -8   4   3       15.95        9.37      2.17 o 
  -7   4   3      435.99      438.91      9.24 o 
  -6   4   3      321.61      340.98      5.74 o 
  -5   4   3       15.12       14.61      1.11 o 
  -4   4   3     1173.81     1257.70     13.43 o 
  -3   4   3      282.33      272.55      3.90 o 
  -2   4   3       27.05       33.30      1.08 o 
  -1   4   3       13.15        7.20      0.57 o 
   0   4   3      319.76      388.85      4.18 o 
   1   4   3      287.24      342.59      3.67 o 
   2   4   3     1048.28      886.07      8.45 o 
   3   4   3      667.87      668.46      6.64 o 
   4   4   3      779.80      706.98      6.77 o 
   5   4   3      881.76      942.74     10.82 o 
   6   4   3       61.53       67.42      2.39 o 
   7   4   3       40.09       36.73      1.69 o 
   8   4   3       62.70       78.68      2.72 o 
   9   4   3        7.91        7.55      1.81 o 
  10   4   3       20.19       17.28      2.40 o 
  11   4   3       30.26       35.23      3.32 o 
  12   4   3        0.62       -1.61      2.15 o 
 -10   5   3        0.04       -5.91      7.47 o 
  -9   5   3        3.59        7.07      2.62 o 
  -8   5   3        4.36        2.95      2.04 o 
  -7   5   3       10.62       16.85      3.09 o 
  -6   5   3       11.10        9.51      1.57 o 
  -5   5   3      605.65      590.77      6.76 o 
  -4   5   3      305.01      288.07      4.72 o 
  -3   5   3       55.02       60.05      2.01 o 
  -2   5   3     2279.85     2559.91     25.27 o 
  -1   5   3        0.38        0.40      0.45 o 
   0   5   3       17.50        9.52      0.61 o 
   1   5   3     1241.76     1293.54     13.90 o 
   2   5   3       79.71       65.89      1.32 o 
   3   5   3      380.51      352.80      4.02 o 
   4   5   3      515.95      479.25      4.96 o 
   5   5   3      740.24      868.05      8.90 o 
   6   5   3      322.10      300.72      4.65 o 
   7   5   3       14.52       13.31      1.30 o 
   8   5   3       31.42       33.84      2.00 o 
   9   5   3        2.59        2.92      1.58 o 
  10   5   3        0.01       -1.25      1.60 o 
  11   5   3        0.56        3.06      2.07 o 
  12   5   3        9.51        8.75      2.46 o 
 -10   6   3        2.04       -2.41      4.59 o 
  -9   6   3       33.81       38.02      4.70 o 
  -8   6   3       60.12       49.53      6.13 o 
  -7   6   3       19.64       19.69      2.33 o 
  -6   6   3      370.57      357.03      6.54 o 
  -5   6   3      161.67      178.18      3.84 o 
  -4   6   3      141.03      136.79      2.91 o 
  -3   6   3       17.97       12.94      1.48 o 
  -2   6   3        1.01        1.55      0.75 o 
  -1   6   3      361.57      424.97      4.97 o 
   0   6   3      418.15      480.54      5.24 o 
   1   6   3       28.24       23.33      0.92 o 
   2   6   3      516.94      559.77      7.57 o 
   3   6   3      513.58      469.84      5.90 o 
   4   6   3      499.16      450.49      5.13 o 
   5   6   3       19.13       20.49      1.19 o 
   6   6   3       63.63       58.61      1.80 o 
   7   6   3      166.56      173.52      3.58 o 
   8   6   3       28.01       30.07      2.08 o 
   9   6   3        6.27        5.00      1.55 o 
  10   6   3        0.21        3.16      1.74 o 
  11   6   3        1.29        0.48      1.83 o 
  12   6   3        4.72        8.48      2.70 o 
 -10   7   3        6.93       14.77      5.69 o 
  -9   7   3       38.29       44.75      4.99 o 
  -8   7   3       30.37       39.22      4.22 o 
  -7   7   3       24.43       30.47      2.50 o 
  -6   7   3       34.33       23.09      2.41 o 
  -5   7   3      133.71      136.40      4.63 o 
  -4   7   3       52.78       59.38      2.08 o 
  -3   7   3       43.09       35.37      1.57 o 
  -2   7   3       20.29       15.70      1.21 o 
  -1   7   3     1113.41     1205.62     13.77 o 
   0   7   3      252.22      347.38      4.58 o 
   1   7   3     2325.23     2651.35     26.10 o 
   2   7   3      170.36      210.44      3.53 o 
   3   7   3        4.70       15.33      1.12 o 
   4   7   3        0.00        0.82      0.72 o 
   5   7   3      571.94      596.75      6.29 o 
   6   7   3       11.52       12.91      1.03 o 
   7   7   3       98.63       97.77      2.76 o 
   8   7   3       29.65       23.63      2.06 o 
   9   7   3       47.86       48.54      2.70 o 
  10   7   3        1.62        2.13      1.69 o 
  11   7   3        2.51        3.53      1.90 o 
  12   7   3       14.21       14.04      2.71 o 
  -9   8   3        7.85        4.03      5.98 o 
  -8   8   3        1.33       -0.40      2.08 o 
  -7   8   3      129.86      120.75      4.25 o 
  -6   8   3       74.52       72.62      3.95 o 
  -5   8   3      286.26      272.07      8.26 o 
  -4   8   3       60.17       62.23      3.22 o 
  -3   8   3        1.25        1.85      0.99 o 
  -2   8   3        3.77        4.77      1.19 o 
  -1   8   3        0.09        1.15      0.72 o 
   0   8   3        6.69       11.23      1.07 o 
   1   8   3        5.05        1.46      0.72 o 
   2   8   3     2012.98     2084.63     22.49 o 
   3   8   3      392.11      413.93      5.10 o 
   4   8   3      370.78      348.74      6.70 o 
   5   8   3      404.63      445.26      5.41 o 
   6   8   3      158.61      148.26      2.79 o 
   7   8   3       54.49       53.64      2.13 o 
   8   8   3       12.79       14.92      1.73 o 
   9   8   3      109.59      108.45      3.75 o 
  10   8   3       11.91       16.31      2.40 o 
  11   8   3        2.05        3.55      2.00 o 
  12   8   3        0.00        0.48      3.25 o 
  -9   9   3        4.86        6.98      5.32 o 
  -8   9   3        9.34        7.64      3.05 o 
  -7   9   3        4.10        0.34      2.05 o 
  -6   9   3       54.68       48.73      3.74 o 
  -5   9   3        3.90        4.51      2.15 o 
  -4   9   3       68.00       66.58      4.39 o 
  -3   9   3      131.58      140.26      4.04 o 
  -2   9   3       16.64       21.54      1.54 o 
  -1   9   3       85.75       82.54      3.43 o 
   0   9   3      125.04      134.32      2.97 o 
   1   9   3      615.68      628.57      8.13 o 
   2   9   3        3.25        2.24      1.06 o 
   3   9   3      106.33      103.44      2.45 o 
   4   9   3       63.82       75.66      2.46 o 
   5   9   3        0.19       -0.08      0.67 o 
   6   9   3      238.13      244.65      4.23 o 
   7   9   3      110.75      113.28      4.52 o 
   8   9   3       24.19       21.52      1.98 o 
   9   9   3        2.67        0.25      1.41 o 
  10   9   3        9.90        5.50      1.92 o 
  11   9   3       16.27       19.02      3.38 o 
  12   9   3        3.65       -1.52      3.63 o 
  -8  10   3        0.97       -2.67      4.78 o 
  -7  10   3       18.39       24.72      4.28 o 
  -6  10   3       31.15       34.07      3.52 o 
  -5  10   3       32.49       29.97      3.75 o 
  -4  10   3        0.04        0.43      1.96 o 
  -3  10   3      395.16      351.45      7.99 o 
  -2  10   3       26.44       28.53      2.77 o 
  -1  10   3      148.86      152.73      3.74 o 
   0  10   3      919.40      929.53     12.44 o 
   1  10   3        0.29        0.43      0.99 o 
   2  10   3       28.33       31.85      1.90 o 
   3  10   3       89.01       83.89      2.51 o 
   4  10   3       13.21       10.91      1.34 o 
   5  10   3      691.13      713.53     10.24 o 
   6  10   3       29.79       27.63      2.32 o 
   7  10   3       91.59       87.38      3.79 o 
   8  10   3      104.75       97.45      4.19 o 
   9  10   3        1.32       -1.50      2.83 o 
  10  10   3        0.37       -3.02      3.74 o 
  11  10   3        2.10        0.85      3.40 o 
  12  10   3        9.85       11.35      8.03 o 
  -7  11   3       28.39       33.47     13.14 o 
  -6  11   3        0.14       -1.14      2.38 o 
  -5  11   3        0.05        1.57      2.29 o 
  -4  11   3        0.28       -1.22      1.95 o 
  -3  11   3        7.10        7.94      2.34 o 
  -2  11   3       34.06       29.30      3.38 o 
  -1  11   3       51.26       60.71      3.26 o 
   0  11   3        7.71        4.48      1.07 o 
   1  11   3      289.75      290.83      5.51 o 
   2  11   3      579.52      557.71      8.48 o 
   3  11   3       18.66       14.24      1.50 o 
   4  11   3        2.00        1.66      1.10 o 
   5  11   3       15.76       16.14      1.70 o 
   6  11   3      309.74      323.29      7.55 o 
   7  11   3        8.46        3.59      1.84 o 
   8  11   3       49.18       54.30      3.46 o 
   9  11   3        0.09       -2.00      2.00 o 
  10  11   3       23.38       22.39      5.61 o 
  11  11   3        0.44        6.07      7.38 o 
  12  11   3        7.99       23.08      9.24 o 
  -7  12   3        0.07        4.80      4.86 o 
  -6  12   3       15.98       15.77      4.00 o 
  -5  12   3        1.09       -0.63      2.21 o 
  -4  12   3        2.94        4.40      2.35 o 
  -3  12   3        9.97        9.37      2.43 o 
  -2  12   3       22.96       23.99      2.84 o 
  -1  12   3      205.74      220.05      6.31 o 
   0  12   3        2.95        0.53      1.83 o 
   1  12   3      488.81      509.14      9.06 o 
   2  12   3      666.65      670.01      9.32 o 
   3  12   3      143.83      162.85      3.83 o 
   4  12   3       40.71       48.43      4.37 o 
   5  12   3      115.92      132.49      3.83 o 
   6  12   3        0.97        2.79      1.72 o 
   7  12   3       68.77       67.29      3.75 o 
   8  12   3       25.37       26.87      3.30 o 
   9  12   3        1.44        0.09      2.37 o 
  10  12   3        4.84        1.13      6.49 o 
  11  12   3        0.14        5.33      6.64 o 
  12  12   3        2.46        1.99      8.06 o 
  -6  13   3        2.41       -3.71      4.60 o 
  -5  13   3      105.60       96.97      8.07 o 
  -4  13   3        0.00       -2.77      2.77 o 
  -3  13   3        0.59       -1.63      2.24 o 
  -2  13   3       16.82       14.68      2.79 o 
  -1  13   3        0.00       -2.02      2.02 o 
   0  13   3        3.23        2.78      2.03 o 
   1  13   3        1.24        4.49      2.09 o 
   2  13   3      226.77      221.19      6.11 o 
   3  13   3       86.07       67.03      3.69 o 
   4  13   3       56.43       54.39      4.27 o 
   5  13   3      349.28      327.13      9.29 o 
   6  13   3       23.73       18.81      3.13 o 
   7  13   3        0.38        0.38      3.26 o 
   8  13   3       36.72       35.05      6.65 o 
   9  13   3       39.70       34.20      5.27 o 
  10  13   3        2.68        0.83      6.84 o 
  11  13   3        0.31        1.81      7.44 o 
  -5  14   3        1.17        0.06      4.76 o 
  -4  14   3       25.86       21.61      5.37 o 
  -3  14   3        0.14        3.53      3.10 o 
  -2  14   3       30.39       15.75      3.12 o 
  -1  14   3       53.28       43.57      3.63 o 
   0  14   3       94.83       87.50      4.49 o 
   1  14   3        0.08        4.06      2.06 o 
   2  14   3       23.76       27.26      2.75 o 
   3  14   3       89.47       73.28      4.85 o 
   4  14   3        0.13        0.64      3.91 o 
   5  14   3        3.26       -0.70      3.31 o 
   6  14   3       34.33       33.50      5.01 o 
   7  14   3       13.90       12.90      4.26 o 
   8  14   3        2.39        0.01      3.55 o 
   9  14   3       15.34       17.51      4.91 o 
  10  14   3        0.24       -4.92      6.87 o 
  11  14   3        1.06       12.44      8.18 o 
  -4  15   3       11.16       10.41      5.10 o 
  -3  15   3       84.62       80.80      7.44 o 
  -2  15   3        0.37       -2.39      3.82 o 
  -1  15   3        7.09        0.47      3.23 o 
   0  15   3       21.41       17.88      3.23 o 
   1  15   3       25.05       18.43      3.09 o 
   2  15   3        6.67        2.58      3.13 o 
   3  15   3        0.46        0.83      3.73 o 
   4  15   3        1.50        6.53      3.81 o 
   5  15   3        7.67        1.60      3.67 o 
   6  15   3        4.15        3.41      3.82 o 
   7  15   3       12.95       19.06      4.55 o 
   8  15   3        3.54        3.89      4.28 o 
   9  15   3        0.02        1.82      4.66 o 
  10  15   3        0.07       -3.64      6.73 o 
  -3  16   3        7.13        4.23      4.70 o 
  -2  16   3        6.85        6.90      4.59 o 
  -1  16   3       27.78       30.70      7.50 o 
   0  16   3        0.35       -3.29      3.29 o 
   1  16   3        0.99        5.44      3.54 o 
   2  16   3       11.19       10.98      4.67 o 
   3  16   3       22.51       22.11      5.33 o 
   4  16   3      115.45      103.84     12.83 o 
   5  16   3        0.02        6.59      4.41 o 
   6  16   3       10.13       11.97      4.63 o 
   7  16   3        1.51        1.30      3.96 o 
   8  16   3        0.80        0.64      4.37 o 
   9  16   3        2.25        9.06      5.17 o 
  10  16   3        0.17       -1.63      7.76 o 
  -2  17   3       33.91       43.08      6.55 o 
  -1  17   3        5.10        4.80      6.78 o 
   0  17   3       16.43        3.44      6.64 o 
   1  17   3        3.57       -1.84      6.01 o 
   2  17   3        0.06        3.30      4.62 o 
   3  17   3        8.49        6.45      4.73 o 
   4  17   3        8.60        5.51      5.94 o 
   5  17   3       23.08       22.47      7.48 o 
   6  17   3       13.82       24.41     11.70 o 
   7  17   3        9.26        6.35      4.78 o 
   8  17   3        8.48       13.61      5.22 o 
   9  17   3        0.36       -2.52      7.41 o 
   0  18   3        5.26       16.68      8.00 o 
   1  18   3       47.42       43.23      9.42 o 
   2  18   3        9.10        5.42      6.90 o 
   3  18   3        3.06        0.94      6.40 o 
   4  18   3       37.44       31.79      6.20 o 
   5  18   3       21.58       19.78      9.60 o 
   6  18   3       13.32       15.40      5.60 o 
   7  18   3        7.39        4.19      4.93 o 
  -6 -15   4        2.59       -5.96      5.96 o 
  -5 -15   4        0.00       -1.93      6.34 o 
  -4 -15   4       10.49        9.01      6.90 o 
  -3 -15   4       24.06       16.56      7.58 o 
  -2 -15   4        8.00       16.40      4.93 o 
  -1 -15   4        5.22        4.58      4.71 o 
  -8 -14   4        9.10        4.50      7.47 o 
  -7 -14   4        6.99        6.78      7.17 o 
  -6 -14   4        0.22       -0.77      5.51 o 
  -5 -14   4        0.13        9.07      6.55 o 
  -4 -14   4        7.82        1.26      3.86 o 
  -3 -14   4        2.16       -0.47      3.75 o 
  -2 -14   4       91.23      100.92      9.56 o 
  -1 -14   4        0.16       -1.61      2.85 o 
   0 -14   4        5.30        2.78      3.33 o 
   1 -14   4        2.45        6.76      3.32 o 
  -9 -13   4       18.89       28.74      8.74 o 
  -8 -13   4       12.66        1.78      6.73 o 
  -7 -13   4        0.60       11.17      7.08 o 
  -6 -13   4        0.12       -1.93      5.39 o 
  -5 -13   4       10.84       19.32      6.64 o 
  -4 -13   4       20.86       17.85      4.02 o 
  -3 -13   4        1.44        0.46      2.89 o 
  -2 -13   4        0.13       -1.54      2.76 o 
  -1 -13   4        6.37        3.82      3.06 o 
   0 -13   4        4.14        8.44      5.77 o 
   1 -13   4       34.51       30.62      5.82 o 
   2 -13   4        6.63       10.15      3.35 o 
   3 -13   4        7.63       15.07      3.07 o 
  -9 -12   4        1.16       -4.11      4.11 o 
  -8 -12   4        1.52       -0.81      4.51 o 
  -7 -12   4        2.85       13.48      4.79 o 
  -6 -12   4        5.91        0.87      3.93 o 
  -5 -12   4        6.62        5.61      3.09 o 
  -4 -12   4       26.51       24.23      3.71 o 
  -3 -12   4       45.37       40.57      4.13 o 
  -2 -12   4       53.65       60.82      4.68 o 
  -1 -12   4       60.58       46.15      4.51 o 
   0 -12   4       56.95       70.64      4.82 o 
   1 -12   4        0.00        0.94      2.07 o 
   2 -12   4        1.59        0.24      2.14 o 
   3 -12   4       22.23       17.88      4.64 o 
   4 -12   4        5.76        8.08      2.67 o 
 -10 -11   4       12.32        1.50      7.11 o 
  -9 -11   4        6.34       13.44      5.15 o 
  -8 -11   4       62.40       86.79      8.98 o 
  -7 -11   4       39.78       53.86      5.97 o 
  -6 -11   4       10.55        7.58      3.20 o 
  -5 -11   4        1.84        3.52      2.35 o 
  -4 -11   4       35.26       36.23      3.28 o 
  -3 -11   4        9.72        9.71      2.87 o 
  -2 -11   4        0.29       -2.22      2.22 o 
  -1 -11   4       91.52       66.64      4.58 o 
   0 -11   4        5.79        2.14      1.91 o 
   1 -11   4        2.49        2.33      2.00 o 
   2 -11   4       65.14       62.90      3.81 o 
   3 -11   4        0.27        1.24      2.18 o 
   4 -11   4       13.57        8.45      2.58 o 
   5 -11   4        2.82        3.30      2.47 o 
 -11 -10   4        0.02        3.05      6.96 o 
 -10 -10   4        0.12       -1.98      6.04 o 
  -9 -10   4       11.29       16.92      9.14 o 
  -8 -10   4        0.01       -3.08      3.74 o 
  -7 -10   4       10.73        4.96      4.03 o 
  -6 -10   4        1.93        4.66      2.61 o 
  -5 -10   4       31.09       28.60      3.11 o 
  -4 -10   4        0.01        2.46      2.02 o 
  -3 -10   4       10.18       16.31      2.59 o 
  -2 -10   4        1.61        1.45      2.09 o 
  -1 -10   4       20.00       31.45      2.74 o 
   0 -10   4      106.06       87.54      4.05 o 
   1 -10   4      198.92      220.52      6.16 o 
   2 -10   4      130.32      115.95      4.61 o 
   3 -10   4        0.08        2.83      2.04 o 
   4 -10   4       20.71       16.88      2.71 o 
   5 -10   4       14.33       15.88      2.80 o 
   6 -10   4        9.46       12.18      2.86 o 
 -11  -9   4        0.87       -5.33      7.23 o 
 -10  -9   4       21.38       17.48      5.18 o 
  -9  -9   4        1.25       -1.01      3.94 o 
  -8  -9   4       91.04       85.79      6.73 o 
  -7  -9   4       35.99       49.90      5.50 o 
  -6  -9   4       52.85       55.88      3.75 o 
  -5  -9   4       29.30       19.22      2.66 o 
  -4  -9   4       26.49       29.83      3.03 o 
  -3  -9   4      224.67      243.80      6.49 o 
  -2  -9   4       14.55       20.68      1.82 o 
  -1  -9   4      107.83       94.75      3.30 o 
   0  -9   4      253.03      276.16      6.57 o 
   1  -9   4        5.08        8.17      1.91 o 
   2  -9   4       85.33       72.29      3.55 o 
   3  -9   4       52.29       53.34      3.31 o 
   4  -9   4        0.00        0.52      1.94 o 
   5  -9   4       21.83       16.83      2.71 o 
   6  -9   4       22.85       26.17      3.16 o 
   7  -9   4        1.76       -0.23      2.43 o 
 -11  -8   4        0.52       -0.91      4.53 o 
 -10  -8   4       15.95       26.76      5.66 o 
  -9  -8   4        0.02        2.83      5.75 o 
  -8  -8   4        2.23       -3.54      3.54 o 
  -7  -8   4        3.13        0.70      3.52 o 
  -6  -8   4      125.25      125.01      4.94 o 
  -5  -8   4      222.37      230.90      6.41 o 
  -4  -8   4      123.17      130.15      4.65 o 
  -3  -8   4      451.23      445.06      8.03 o 
  -2  -8   4      137.21      130.70      3.02 o 
  -1  -8   4      251.29      272.47      4.62 o 
   0  -8   4        7.17        6.94      1.19 o 
   1  -8   4      750.63      742.60     10.42 o 
   2  -8   4      126.33      108.31      3.57 o 
   3  -8   4        1.26        0.60      1.68 o 
   4  -8   4        0.18        0.06      1.82 o 
   5  -8   4        0.15       -0.05      1.90 o 
   6  -8   4       43.90       41.75      3.39 o 
   7  -8   4       46.79       53.15      3.88 o 
   8  -8   4        3.73        3.84      2.63 o 
 -11  -7   4        0.31       -1.77      7.54 o 
 -10  -7   4        0.14       -3.47      4.21 o 
  -9  -7   4       16.17       19.43      6.19 o 
  -8  -7   4       15.36       12.99      7.16 o 
  -7  -7   4       13.12        5.22      2.74 o 
  -6  -7   4        1.77        2.67      1.95 o 
  -5  -7   4        3.84        4.36      1.27 o 
  -4  -7   4      230.87      261.92      4.33 o 
  -3  -7   4       81.93       90.58      2.53 o 
  -2  -7   4       84.73       78.14      2.20 o 
  -1  -7   4       45.18       60.60      1.98 o 
   0  -7   4      134.44      134.95      3.18 o 
   1  -7   4      231.56      234.42      4.04 o 
   2  -7   4       46.89       50.66      2.14 o 
   3  -7   4       13.81       14.49      1.82 o 
   4  -7   4        9.56        9.67      1.78 o 
   5  -7   4       98.54       93.70      4.04 o 
   6  -7   4       19.24       19.56      2.70 o 
   7  -7   4        2.46        1.84      2.20 o 
   8  -7   4       48.95       49.17      4.32 o 
 -12  -6   4       12.71       15.05      9.18 o 
 -11  -6   4        0.25       -4.40      4.40 o 
 -10  -6   4        9.76        4.42      4.45 o 
  -9  -6   4        0.24        0.99      5.38 o 
  -8  -6   4       40.27       32.42      4.73 o 
  -7  -6   4       64.78       63.36      2.89 o 
  -6  -6   4      104.53       99.12      2.97 o 
  -5  -6   4      205.38      191.09      4.33 o 
  -4  -6   4       74.23       90.04      2.35 o 
  -3  -6   4      231.55      239.35      3.42 o 
  -2  -6   4       52.61       51.64      1.95 o 
  -1  -6   4       23.05       22.57      1.53 o 
   0  -6   4      209.88      203.38      3.48 o 
   1  -6   4      644.12      681.98      8.41 o 
   2  -6   4        2.21        0.34      0.63 o 
   3  -6   4     1154.69     1152.51     14.61 o 
   4  -6   4      536.20      510.48      7.79 o 
   5  -6   4        0.13       -0.42      1.45 o 
   6  -6   4       41.01       42.16      3.04 o 
   7  -6   4       13.19       18.34      4.43 o 
   8  -6   4      104.25      113.70      8.02 o 
   9  -6   4        6.74        4.16      2.69 o 
 -12  -5   4        3.30       -6.37      7.56 o 
 -11  -5   4       10.05       17.47      5.54 o 
 -10  -5   4        0.59        1.13      4.19 o 
  -9  -5   4       27.87       31.94      3.57 o 
  -8  -5   4        0.06        0.82      3.95 o 
  -7  -5   4        2.07        0.76      1.16 o 
  -6  -5   4       16.33       12.27      1.26 o 
  -5  -5   4       13.70       12.04      1.10 o 
  -4  -5   4      521.95      597.63      6.37 o 
  -3  -5   4       20.25       25.80      1.00 o 
  -2  -5   4        0.90        2.84      0.76 o 
  -1  -5   4        0.83        2.53      0.73 o 
   0  -5   4     1056.03     1026.97     11.63 o 
   1  -5   4        2.46        3.24      0.71 o 
   2  -5   4       12.36       11.32      0.99 o 
   3  -5   4       51.92       51.44      2.09 o 
   4  -5   4        0.25       -0.97      0.97 o 
   5  -5   4        0.07       -0.68      1.22 o 
   6  -5   4      133.47      145.64      4.25 o 
   7  -5   4       37.83       35.76      3.49 o 
   8  -5   4        4.86        1.02      2.15 o 
   9  -5   4        1.47        3.84      2.13 o 
 -12  -4   4        1.45       -3.38      7.70 o 
 -11  -4   4        0.34        2.53      4.55 o 
 -10  -4   4       47.60       47.62      4.46 o 
  -9  -4   4        1.06       -0.29      2.76 o 
  -8  -4   4       54.89       45.48      3.10 o 
  -7  -4   4        8.57        5.24      1.70 o 
  -6  -4   4      220.43      219.38      4.65 o 
  -5  -4   4       64.36       72.68      2.53 o 
  -4  -4   4       16.46       11.69      1.11 o 
  -3  -4   4     1357.82     1338.86     12.41 o 
  -2  -4   4     1150.47     1137.14     11.20 o 
  -1  -4   4       77.89      106.19      2.12 o 
   0  -4   4      174.83      136.07      2.38 o 
   1  -4   4      662.69      670.68      7.86 o 
   2  -4   4        7.14        4.55      0.69 o 
   3  -4   4       82.09       84.74      2.04 o 
   4  -4   4        0.71        0.91      0.93 o 
   5  -4   4      188.36      172.05      3.72 o 
   6  -4   4      760.73      742.07     10.52 o 
   7  -4   4        9.48        5.73      2.03 o 
   8  -4   4       55.10       47.64      3.33 o 
   9  -4   4       52.11       53.61      2.98 o 
  10  -4   4       21.86       23.87      3.31 o 
 -12  -3   4        0.01        1.54      7.14 o 
 -11  -3   4        5.97        6.95      3.57 o 
 -10  -3   4       29.55       39.66      7.24 o 
  -9  -3   4       47.24       32.47      3.90 o 
  -8  -3   4       50.29       47.44      2.88 o 
  -7  -3   4       19.06       18.69      2.28 o 
  -6  -3   4       57.92       62.07      2.46 o 
  -5  -3   4       15.08       24.44      1.48 o 
  -4  -3   4       22.13       24.35      1.47 o 
  -3  -3   4       81.34       95.64      2.02 o 
  -2  -3   4      776.76      840.03      8.45 o 
  -1  -3   4     2252.55     2241.09     20.69 o 
   0  -3   4      286.16      274.03      4.34 o 
   1  -3   4      344.14      408.53      4.60 o 
   2  -3   4       72.25       79.47      1.71 o 
   3  -3   4       98.73      105.34      2.11 o 
   4  -3   4       51.54       45.98      1.53 o 
   5  -3   4      446.69      421.67      6.35 o 
   6  -3   4        0.07        0.36      1.08 o 
   7  -3   4       12.79       22.43      2.03 o 
   8  -3   4       51.51       47.06      3.69 o 
   9  -3   4        1.52        2.34      1.60 o 
  10  -3   4        7.23        4.34      2.45 o 
 -12  -2   4        1.65       -3.96      3.96 o 
 -11  -2   4        0.26       -2.60      3.02 o 
 -10  -2   4       23.12       20.88      3.87 o 
  -9  -2   4        2.22       -2.04      2.04 o 
  -8  -2   4        4.18        0.63      1.79 o 
  -7  -2   4      296.97      306.57      7.86 o 
  -6  -2   4       64.77       55.84      2.49 o 
  -5  -2   4      110.41      109.98      2.69 o 
  -4  -2   4      427.30      422.18      5.84 o 
  -3  -2   4       85.69       71.89      2.59 o 
  -2  -2   4        9.28        7.85      0.90 o 
  -1  -2   4      380.81      345.12      3.77 o 
   0  -2   4      560.72      523.89      5.65 o 
   1  -2   4        0.01        0.43      0.36 o 
   2  -2   4       38.90       37.79      0.97 o 
   3  -2   4       10.31       11.62      0.73 o 
   4  -2   4       86.79       83.54      1.86 o 
   5  -2   4      268.34      237.27      3.80 o 
   6  -2   4       91.45       94.10      2.72 o 
   7  -2   4       11.86       10.86      1.52 o 
   8  -2   4      220.56      200.35      4.56 o 
   9  -2   4       31.17       28.99      2.92 o 
  10  -2   4        0.80       -0.56      2.03 o 
  11  -2   4        0.57       -0.82      2.70 o 
 -12  -1   4        1.46        0.85      5.29 o 
 -11  -1   4        3.09        7.68      4.58 o 
 -10  -1   4        0.33       -2.06      2.87 o 
  -9  -1   4        0.85       -0.86      2.19 o 
  -8  -1   4      172.11      174.93      5.56 o 
  -7  -1   4       39.50       34.31      2.31 o 
  -6  -1   4        4.25        8.69      1.42 o 
  -5  -1   4       69.29       66.45      2.80 o 
  -4  -1   4      104.49      113.54      2.32 o 
  -3  -1   4      108.13      146.33      3.12 o 
  -2  -1   4      527.58      588.63      6.42 o 
  -1  -1   4     2169.27     2096.60     19.10 o 
   0  -1   4     3383.76     3350.24     32.11 o 
   1  -1   4     3059.28     3024.82     41.37 o 
   2  -1   4      371.07      345.47      5.69 o 
   3  -1   4       91.24       80.86      1.44 o 
   4  -1   4      354.86      374.82      4.72 o 
   5  -1   4      248.11      238.25      3.65 o 
   6  -1   4        0.19        0.00      0.93 o 
   7  -1   4        0.82        1.16      1.06 o 
   8  -1   4       66.81       69.80      2.95 o 
   9  -1   4        7.84        9.36      2.29 o 
  10  -1   4        8.83        5.97      2.34 o 
  11  -1   4        8.84        9.48      2.55 o 
 -12   0   4        0.71       -0.59      7.91 o 
 -11   0   4       11.60       14.38      8.30 o 
 -10   0   4        1.52       -2.48      3.06 o 
  -9   0   4      141.54      142.97      5.50 o 
  -8   0   4      235.89      210.00      6.14 o 
  -7   0   4       42.81       40.32      2.24 o 
  -6   0   4       36.13       32.18      1.92 o 
  -5   0   4      125.05      122.76      3.05 o 
  -4   0   4        5.16       12.16      1.32 o 
  -3   0   4     2071.48     2158.76     22.88 o 
  -2   0   4     1980.24     1913.96     18.80 o 
  -1   0   4       11.41       16.49      0.63 o 
   0   0   4      542.48      610.86      9.15 o 
   1   0   4       18.59       15.35      1.73 o 
   2   0   4     1682.45     1724.52     35.25 o 
   3   0   4      759.04      843.84     14.19 o 
   4   0   4      297.36      329.37      4.13 o 
   5   0   4       12.03       14.89      0.97 o 
   6   0   4      619.21      610.33      7.59 o 
   7   0   4      167.31      154.77      3.03 o 
   8   0   4       70.07       67.57      3.93 o 
   9   0   4        0.23       -0.41      1.65 o 
  10   0   4        0.15       -1.00      1.87 o 
  11   0   4        4.61        3.52      2.31 o 
 -11   1   4        1.14       -0.92      6.77 o 
 -10   1   4        7.70        3.16      3.37 o 
  -9   1   4        4.41        1.45      1.92 o 
  -8   1   4       78.01       75.32      3.83 o 
  -7   1   4        0.00        2.14      1.15 o 
  -6   1   4        1.02        2.02      1.37 o 
  -5   1   4       87.53       94.09      2.91 o 
  -4   1   4      467.70      454.70      5.40 o 
  -3   1   4     2245.73     2366.11     21.99 o 
  -2   1   4      580.56      611.39      7.15 o 
  -1   1   4       27.82       32.53      0.86 o 
   0   1   4     1019.81     1025.06     11.58 o 
   1   1   4      334.85      349.37     11.97 o 
   2   1   4     1004.63     1033.97     21.87 o 
   3   1   4     4686.90     4841.19     65.72 o 
   4   1   4       71.44       88.88      1.61 o 
   5   1   4      202.88      195.60      2.88 o 
   6   1   4      334.76      332.28      4.39 o 
   7   1   4        1.20        0.75      1.04 o 
   8   1   4        7.85        5.46      1.37 o 
   9   1   4        2.15        2.63      2.53 o 
  10   1   4        1.79        1.84      1.91 o 
  11   1   4       19.90       29.76      3.22 o 
  12   1   4        1.73        2.75      2.63 o 
 -11   2   4        5.23        0.12      8.65 o 
 -10   2   4       51.17       53.64      6.60 o 
  -9   2   4      144.71      142.75      4.97 o 
  -8   2   4        3.01        6.36      2.96 o 
  -7   2   4      957.12      932.58     23.52 o 
  -6   2   4     1021.12      978.70     13.11 o 
  -5   2   4       40.31       53.42      2.27 o 
  -4   2   4      107.67      117.96      2.62 o 
  -3   2   4      646.19      541.00      5.38 o 
  -2   2   4      429.07      474.80      4.85 o 
  -1   2   4      310.71      370.15      3.95 o 
   0   2   4     6892.39     6704.44     91.34 o 
   1   2   4      509.89      496.24     14.01 o 
   2   2   4     3303.27     3500.21     47.81 o 
   3   2   4     3271.11     3291.00     36.81 o 
   4   2   4     1009.36     1105.42     10.42 o 
   5   2   4      948.47     1072.10     11.07 o 
   6   2   4       22.61       20.68      1.68 o 
   7   2   4       47.49       44.82      2.13 o 
   8   2   4      286.03      278.80      5.32 o 
   9   2   4      108.39      109.05      4.37 o 
  10   2   4       22.04        8.48      2.79 o 
  11   2   4       18.52       26.56      3.16 o 
  12   2   4       37.86       51.56      4.13 o 
 -11   3   4        0.06       -4.46      4.46 o 
 -10   3   4        0.03       -4.21      4.21 o 
  -9   3   4        0.18        2.81      2.44 o 
  -8   3   4       10.30        6.14      2.14 o 
  -7   3   4       82.04       73.05      3.65 o 
  -6   3   4       68.09       63.45      2.90 o 
  -5   3   4       94.63       98.90      2.68 o 
  -4   3   4      578.23      614.45      7.90 o 
  -3   3   4      626.51      662.73      7.55 o 
  -2   3   4      115.50      116.51      1.96 o 
  -1   3   4      507.15      544.42      6.37 o 
   0   3   4       46.10       34.83      0.78 o 
   1   3   4      345.24      361.85      3.38 o 
   2   3   4      147.75      141.85      1.89 o 
   3   3   4      134.06      115.56      1.60 o 
   4   3   4      203.57      232.79      3.03 o 
   5   3   4      139.47      145.47      2.80 o 
   6   3   4       54.19       45.69      1.96 o 
   7   3   4        7.60        7.14      1.09 o 
   8   3   4        5.28        4.14      1.30 o 
   9   3   4       13.00       10.64      2.08 o 
  10   3   4        7.17        7.90      3.02 o 
  11   3   4       70.80       66.07      4.15 o 
  12   3   4        1.48        0.68      2.28 o 
 -11   4   4        0.32       -1.54      4.62 o 
 -10   4   4       10.02       12.66      5.33 o 
  -9   4   4       25.59       29.64      3.50 o 
  -8   4   4       57.63       59.22      3.66 o 
  -7   4   4        4.57        3.91      1.97 o 
  -6   4   4       64.85       62.00      2.90 o 
  -5   4   4      453.46      484.36      7.52 o 
  -4   4   4       87.96      102.55      2.38 o 
  -3   4   4      172.16      227.92      3.10 o 
  -2   4   4        1.09        1.34      0.49 o 
  -1   4   4       11.06        7.83      0.72 o 
   0   4   4      551.21      535.59      7.42 o 
   1   4   4      377.38      351.51      3.69 o 
   2   4   4      154.53      158.63      1.93 o 
   3   4   4       17.50       29.72      0.77 o 
   4   4   4       62.54       86.37      2.46 o 
   5   4   4      577.53      596.07      7.22 o 
   6   4   4       71.58       60.45      1.81 o 
   7   4   4        7.77        6.70      1.07 o 
   8   4   4       23.58       20.13      1.73 o 
   9   4   4        3.57        2.24      1.64 o 
  10   4   4       28.63       27.77      3.40 o 
  11   4   4       87.72       83.03      5.63 o 
  12   4   4        0.03        3.09      2.33 o 
 -10   5   4        1.52        3.40      5.04 o 
  -9   5   4        2.10        2.03      2.87 o 
  -8   5   4        3.26        3.05      2.09 o 
  -7   5   4      113.76      111.61      5.69 o 
  -6   5   4      103.54       98.35      4.00 o 
  -5   5   4       26.67       21.64      1.48 o 
  -4   5   4      217.99      227.19      4.45 o 
  -3   5   4      396.78      387.09      5.51 o 
  -2   5   4     1610.86     1855.88     18.73 o 
  -1   5   4       69.28       69.83      1.52 o 
   0   5   4     1553.47     1576.76     16.83 o 
   1   5   4      286.38      284.61      3.29 o 
   2   5   4     2752.84     2781.89     26.81 o 
   3   5   4      388.86      359.39      4.20 o 
   4   5   4      482.66      480.89      5.20 o 
   5   5   4      689.17      710.87      7.93 o 
   6   5   4       58.37       77.54      2.10 o 
   7   5   4        0.07       -0.61      0.95 o 
   8   5   4       97.87       91.94      2.72 o 
   9   5   4        0.10       -0.04      1.44 o 
  10   5   4        0.28       -0.50      1.67 o 
  11   5   4        5.91        4.95      2.14 o 
  12   5   4        0.11       -0.23      2.06 o 
 -10   6   4        7.80       10.75      5.68 o 
  -9   6   4        0.07       -4.12      9.54 o 
  -8   6   4        0.98        1.59      2.55 o 
  -7   6   4       11.89        6.23      2.26 o 
  -6   6   4       35.37       39.12      3.75 o 
  -5   6   4      310.16      304.25      6.13 o 
  -4   6   4      261.77      238.42      4.66 o 
  -3   6   4       23.26       27.81      1.47 o 
  -2   6   4       37.28       59.75      1.97 o 
  -1   6   4      195.42      192.60      3.03 o 
   0   6   4      103.11      105.16      1.91 o 
   1   6   4     2023.00     2178.31     24.79 o 
   2   6   4      402.70      479.78      5.89 o 
   3   6   4       53.49       41.36      1.23 o 
   4   6   4        8.35        9.44      0.74 o 
   5   6   4       88.69       83.63      1.89 o 
   6   6   4       39.96       37.67      1.91 o 
   7   6   4      134.39      133.64      4.95 o 
   8   6   4       29.14       27.36      1.89 o 
   9   6   4       27.62       21.81      2.31 o 
  10   6   4        0.70        1.86      1.79 o 
  11   6   4        6.02        5.75      2.24 o 
  12   6   4        8.67        8.67      2.52 o 
 -10   7   4        0.02        2.70      5.31 o 
  -9   7   4        1.35        2.83      6.59 o 
  -8   7   4        0.82        1.96      3.08 o 
  -7   7   4       24.23       28.84      2.71 o 
  -6   7   4       73.45       69.41      2.98 o 
  -5   7   4       61.25       65.26      3.31 o 
  -4   7   4       85.47       91.22      3.47 o 
  -3   7   4        3.47        2.75      0.88 o 
  -2   7   4       83.41       89.37      2.36 o 
  -1   7   4      280.01      288.87      4.41 o 
   0   7   4     1443.72     1722.02     17.50 o 
   1   7   4      360.49      378.96      7.56 o 
   2   7   4      118.83      116.53      2.57 o 
   3   7   4     1629.05     1698.08     17.19 o 
   4   7   4      805.81      856.17      9.39 o 
   5   7   4       56.45       88.15      1.74 o 
   6   7   4      105.66      104.75      2.58 o 
   7   7   4      384.24      398.03      6.05 o 
   8   7   4       23.13       22.89      1.96 o 
   9   7   4        3.02        5.11      3.44 o 
  10   7   4       18.80       15.02      3.14 o 
  11   7   4        0.23        1.15      1.91 o 
  12   7   4        0.02        0.98      2.14 o 
  -9   8   4        2.14        1.73      4.73 o 
  -8   8   4        1.69        1.33      3.76 o 
  -7   8   4        1.28        2.28      1.74 o 
  -6   8   4      193.66      205.61      5.11 o 
  -5   8   4       31.40       36.24      4.17 o 
  -4   8   4        0.50        1.50      1.25 o 
  -3   8   4      872.61      849.64     12.77 o 
  -2   8   4      242.49      239.29      4.24 o 
  -1   8   4       55.49       44.09      1.73 o 
   0   8   4      232.31      257.40      3.87 o 
   1   8   4       59.43       65.37      1.92 o 
   2   8   4      673.68      780.71      9.43 o 
   3   8   4      327.38      344.35      5.00 o 
   4   8   4      346.40      391.57      5.55 o 
   5   8   4       11.86       13.33      0.92 o 
   6   8   4       13.53       18.54      1.08 o 
   7   8   4       35.43       33.55      1.77 o 
   8   8   4        3.48        4.01      1.46 o 
   9   8   4      104.38       93.48      6.53 o 
  10   8   4        4.78        3.03      3.37 o 
  11   8   4        0.63        2.84      1.90 o 
  12   8   4        0.93       -1.33      2.01 o 
  -9   9   4        4.68       -0.17      5.04 o 
  -8   9   4        6.76        0.41      4.75 o 
  -7   9   4        0.00       -1.85      2.43 o 
  -6   9   4       43.01       47.49      4.59 o 
  -5   9   4       36.06       38.10      3.08 o 
  -4   9   4        1.43        2.94      1.77 o 
  -3   9   4       18.07       22.36      2.62 o 
  -2   9   4      249.95      244.27      4.82 o 
  -1   9   4       27.07       21.24      1.44 o 
   0   9   4       29.27       26.31      1.61 o 
   1   9   4       24.67       26.71      1.57 o 
   2   9   4       20.78       24.05      1.38 o 
   3   9   4      207.39      231.38      4.02 o 
   4   9   4      140.26      148.60      3.43 o 
   5   9   4      307.64      294.86      4.51 o 
   6   9   4       17.64       17.67      1.07 o 
   7   9   4       71.77       61.58      2.58 o 
   8   9   4       32.09       30.59      2.18 o 
   9   9   4       15.79       15.74      1.97 o 
  10   9   4        0.06       -1.30      1.63 o 
  11   9   4       12.12       11.57      3.93 o 
  12   9   4        0.36        5.37      8.70 o 
  -8  10   4        9.17        4.98      6.41 o 
  -7  10   4        2.81        2.53      2.67 o 
  -6  10   4        5.13        7.86      2.91 o 
  -5  10   4       23.41       24.31      3.02 o 
  -4  10   4       30.91       41.28      3.10 o 
  -3  10   4        0.02        1.99      1.65 o 
  -2  10   4        0.42        1.21      1.37 o 
  -1  10   4      419.96      388.63      6.54 o 
   0  10   4      810.03      762.24     10.57 o 
   1  10   4      188.03      203.98      4.17 o 
   2  10   4      130.90      121.35      3.28 o 
   3  10   4      250.63      258.05      4.20 o 
   4  10   4      131.45      144.87      6.27 o 
   5  10   4        6.84        8.02      1.17 o 
   6  10   4       12.60       11.80      1.35 o 
   7  10   4        0.26        0.87      1.47 o 
   8  10   4       69.60       60.97      3.38 o 
   9  10   4        0.74       -1.34      1.34 o 
  10  10   4        4.59        5.38      3.54 o 
  11  10   4        2.95        1.08      3.24 o 
  12  10   4        2.59        0.98      3.55 o 
  -7  11   4        8.06       -2.44      4.90 o 
  -6  11   4        1.64        2.34      3.25 o 
  -5  11   4       20.54       22.52      3.06 o 
  -4  11   4       61.83       68.68      4.37 o 
  -3  11   4       81.56       94.35      4.44 o 
  -2  11   4        0.54        2.80      1.81 o 
  -1  11   4       89.90       99.85      3.54 o 
   0  11   4       60.73       64.26      2.55 o 
   1  11   4      168.41      184.91      4.18 o 
   2  11   4       23.00       27.00      1.81 o 
   3  11   4       25.97       25.26      1.83 o 
   4  11   4       98.57      100.58      3.07 o 
   5  11   4       12.63        6.65      1.60 o 
   6  11   4        5.18        1.93      1.46 o 
   7  11   4       17.78       19.66      2.40 o 
   8  11   4        6.21        3.59      2.60 o 
   9  11   4       29.12       22.63      2.79 o 
  10  11   4        1.72        4.43      2.48 o 
  11  11   4        0.35        4.98      8.34 o 
  12  11   4        2.27        0.95      7.53 o 
  -7  12   4       67.60       72.63     12.53 o 
  -6  12   4        0.01       -6.01      6.01 o 
  -5  12   4        0.30       -0.31      4.53 o 
  -4  12   4       36.04       33.14      3.45 o 
  -3  12   4      170.36      165.67      5.84 o 
  -2  12   4        0.54        0.32      1.89 o 
  -1  12   4       44.67       25.95      2.62 o 
   0  12   4      156.91      147.86      4.97 o 
   1  12   4       51.86       57.02      2.57 o 
   2  12   4      330.62      337.49      6.98 o 
   3  12   4        3.64        3.08      1.24 o 
   4  12   4       23.54       25.72      1.93 o 
   5  12   4       26.37       21.44      2.41 o 
   6  12   4       45.97       46.33      5.11 o 
   7  12   4       26.68       38.41      3.08 o 
   8  12   4       11.33        9.66      2.30 o 
   9  12   4       31.09       32.28      3.20 o 
  10  12   4        0.07       -0.32      4.38 o 
  11  12   4        0.48       -4.21      6.76 o 
  12  12   4       31.50       35.91      9.63 o 
  -6  13   4       38.42       35.85      6.54 o 
  -5  13   4        3.72        2.39      4.42 o 
  -4  13   4        0.06        0.47      3.81 o 
  -3  13   4       49.68       45.19      5.46 o 
  -2  13   4      164.87      167.65      5.86 o 
  -1  13   4       99.75       98.99      4.44 o 
   0  13   4      115.08      101.54      4.40 o 
   1  13   4      103.44       95.00      4.24 o 
   2  13   4      105.10      105.69      3.84 o 
   3  13   4       11.75        9.15      1.57 o 
   4  13   4        3.33        0.02      1.61 o 
   5  13   4        5.30        7.17      2.03 o 
   6  13   4      172.17      160.73      5.51 o 
   7  13   4        8.79       12.60      3.16 o 
   8  13   4        3.63       -0.10      2.45 o 
   9  13   4       14.49       18.82      4.46 o 
  10  13   4       14.99       10.96      7.73 o 
  11  13   4        1.12       13.39      8.15 o 
  -5  14   4       33.03       23.62      5.75 o 
  -4  14   4        4.57        6.72      7.21 o 
  -3  14   4        5.55        0.92      5.98 o 
  -2  14   4        0.09        1.51      2.86 o 
  -1  14   4       66.14       71.35      5.16 o 
   0  14   4        7.58       11.61      2.60 o 
   1  14   4       89.22       98.68      4.57 o 
   2  14   4      172.75      187.72      6.21 o 
   3  14   4       28.26       24.67      3.75 o 
   4  14   4       67.10       43.30      5.13 o 
   5  14   4       24.33       24.06      6.89 o 
   6  14   4        7.01       11.88      3.99 o 
   7  14   4       53.32       55.40      8.37 o 
   8  14   4       45.68       41.31      5.47 o 
   9  14   4       37.76       48.32     13.58 o 
  10  14   4        1.40        1.04      7.35 o 
  11  14   4        0.27        0.47      7.32 o 
  -4  15   4       19.94       26.97      6.01 o 
  -3  15   4       11.46        8.77      4.93 o 
  -2  15   4        0.00        8.68      6.10 o 
  -1  15   4        6.82        1.02      4.14 o 
   0  15   4        0.03        5.97      4.20 o 
   1  15   4      138.07      169.19      8.99 o 
   2  15   4       68.82       59.99      4.79 o 
   3  15   4       29.11       20.40      3.61 o 
   4  15   4        0.01        1.54      3.47 o 
   5  15   4       33.03       31.39      4.93 o 
   6  15   4       10.29       14.95      4.49 o 
   7  15   4       33.52       19.15      4.76 o 
   8  15   4        8.08        5.09      4.25 o 
   9  15   4        7.76        7.30      4.52 o 
  10  15   4        2.63        3.58      8.33 o 
  11  15   4        0.23       -2.70      7.85 o 
  -3  16   4        1.31       -2.78      4.38 o 
  -2  16   4        0.08       -0.63      4.84 o 
  -1  16   4        4.68       -4.03      4.03 o 
   0  16   4        0.74       -2.08      4.19 o 
   1  16   4       48.73       54.51      5.03 o 
   2  16   4       14.83       17.63      4.14 o 
   3  16   4      101.24      110.27     10.93 o 
   4  16   4        9.79       14.32      6.64 o 
   5  16   4       18.07       21.79      4.94 o 
   6  16   4       11.92       18.67      4.89 o 
   7  16   4        6.01        9.70      4.23 o 
   8  16   4        6.04       15.06      4.97 o 
   9  16   4        4.10       11.94      4.97 o 
  10  16   4        2.79       -7.47      7.47 o 
  -2  17   4        2.88       10.35     11.24 o 
  -1  17   4       27.49       36.81     18.40 o 
   0  17   4        0.19       -5.13      5.13 o 
   1  17   4        0.05       -1.91      3.39 o 
   2  17   4        9.36        8.53      4.59 o 
   3  17   4       18.16       14.76      5.10 o 
   4  17   4        0.92        1.39      5.26 o 
   5  17   4        0.41       -3.20      3.97 o 
   6  17   4        1.39        5.08      4.55 o 
   7  17   4       13.07       16.60      5.09 o 
   8  17   4        0.47        0.99      4.67 o 
   9  17   4        0.03       -0.03      4.60 o 
   0  18   4        0.51       -5.96      5.96 o 
   1  18   4        1.09        8.50      6.99 o 
   2  18   4        2.02       -0.34      4.60 o 
   3  18   4       59.66       61.81      7.20 o 
   4  18   4       30.31       41.41      8.28 o 
   5  18   4       14.53       14.04      5.45 o 
   6  18   4       38.47       36.56      6.38 o 
   7  18   4        0.71        4.41      4.81 o 
   8  18   4        6.73       15.02      5.54 o 
   2  19   4        5.39        2.49      7.29 o 
   3  19   4        2.59       11.25      5.52 o 
   4  19   4        4.62       -0.22      5.00 o 
   5  19   4        7.11       -2.07      4.82 o 
   6  19   4        0.86        7.25      7.18 o 
  -6 -14   5        2.92       12.80      7.32 o 
  -5 -14   5        0.07        1.93      6.31 o 
  -4 -14   5       17.35       33.04      7.88 o 
  -3 -14   5        7.28        8.12      4.53 o 
  -2 -14   5       36.13       49.36      5.04 o 
  -1 -14   5       22.61       24.67      4.25 o 
   0 -14   5        9.00       16.97      3.95 o 
  -8 -13   5        1.59       -3.73      6.55 o 
  -7 -13   5        0.82        0.33      6.04 o 
  -6 -13   5        5.43        9.60      6.52 o 
  -5 -13   5        0.55       -1.63      5.45 o 
  -4 -13   5        0.03        0.52      5.45 o 
  -3 -13   5        8.82        7.05      3.29 o 
  -2 -13   5       28.19       36.51      4.44 o 
  -1 -13   5       87.05       89.43      5.81 o 
   0 -13   5        0.89        2.89      3.18 o 
   1 -13   5        0.45        0.13      2.98 o 
   2 -13   5        8.53        9.40      4.78 o 
  -9 -12   5        5.57        9.24      7.47 o 
  -8 -12   5        0.31       20.77      6.99 o 
  -7 -12   5        1.11       -4.44      5.60 o 
  -6 -12   5        0.04       -0.21      5.60 o 
  -5 -12   5        0.94        4.55      3.73 o 
  -4 -12   5        0.76       -1.70      2.81 o 
  -3 -12   5        0.18       -0.39      2.71 o 
  -2 -12   5        3.00        2.45      2.89 o 
  -1 -12   5       14.26       23.82      3.63 o 
   0 -12   5       24.98       43.64      4.78 o 
   1 -12   5       15.48       25.38      3.78 o 
   2 -12   5       15.59        9.68      2.59 o 
   3 -12   5        7.17        3.70      2.48 o 
   4 -12   5        8.31        8.00      3.23 o 
 -10 -11   5        3.28       -0.50      6.81 o 
  -9 -11   5        3.41        8.72      5.06 o 
  -8 -11   5       34.99       37.09      6.68 o 
  -7 -11   5        6.72        8.61      8.19 o 
  -6 -11   5        0.26       -2.53      3.01 o 
  -5 -11   5       16.79       21.85      4.22 o 
  -4 -11   5        5.60       10.14      3.05 o 
  -3 -11   5        2.58        2.69      2.60 o 
  -2 -11   5       13.59       29.32      3.91 o 
  -1 -11   5      120.42      128.93      5.99 o 
   0 -11   5       45.33       48.39      4.13 o 
   1 -11   5       10.49       10.24      2.39 o 
   2 -11   5        8.24        3.18      2.17 o 
   3 -11   5       16.24       22.43      3.00 o 
   4 -11   5        0.08       -0.33      2.31 o 
   5 -11   5       10.33        7.56      2.72 o 
 -10 -10   5        2.11        4.58      4.84 o 
  -9 -10   5       15.83       28.36      5.87 o 
  -8 -10   5        0.86        6.80      4.18 o 
  -7 -10   5        1.07        4.39      6.74 o 
  -6 -10   5        0.16       -2.21      2.24 o 
  -5 -10   5        7.13        9.90      2.67 o 
  -4 -10   5       14.06        8.34      2.49 o 
  -3 -10   5       28.29       13.50      4.44 o 
  -2 -10   5       23.40       19.41      3.42 o 
  -1 -10   5       17.64        8.06      2.05 o 
   0 -10   5       33.76       40.78      3.03 o 
   1 -10   5        0.79       -0.43      1.80 o 
   2 -10   5        0.59       -0.51      1.88 o 
   3 -10   5       42.55       39.43      3.30 o 
   4 -10   5       27.17       28.39      3.08 o 
   5 -10   5        0.01       -0.76      2.19 o 
   6 -10   5        4.36        5.12      2.67 o 
 -10  -9   5        1.11        0.25      4.62 o 
  -9  -9   5        5.89       13.30      7.13 o 
  -8  -9   5       75.33       90.44      7.10 o 
  -7  -9   5        2.48        5.82      3.90 o 
  -6  -9   5      137.22      141.97      5.57 o 
  -5  -9   5       54.83       43.04      3.45 o 
  -4  -9   5        1.82        2.04      2.07 o 
  -3  -9   5      124.46      143.19      5.04 o 
  -2  -9   5       23.43       20.20      2.50 o 
  -1  -9   5       86.91       89.17      3.68 o 
   0  -9   5        0.12       -0.81      1.61 o 
   1  -9   5       34.28       34.07      2.74 o 
   2  -9   5       80.51       75.38      3.68 o 
   3  -9   5      100.68      108.89      4.53 o 
   4  -9   5       16.88       22.18      2.73 o 
   5  -9   5       13.33        9.30      2.46 o 
   6  -9   5        1.20        1.02      2.26 o 
   7  -9   5        0.16       -2.51      2.51 o 
 -11  -8   5        0.07        4.17      5.07 o 
 -10  -8   5        8.96       21.23      9.91 o 
  -9  -8   5        0.33       -3.97      3.97 o 
  -8  -8   5        1.89       -3.54      3.54 o 
  -7  -8   5       14.73       21.74      3.58 o 
  -6  -8   5       33.15       37.22      4.25 o 
  -5  -8   5       99.46      112.05      4.66 o 
  -4  -8   5       24.16       23.52      2.65 o 
  -3  -8   5       35.10       26.36      2.68 o 
  -2  -8   5      311.34      293.30      6.10 o 
  -1  -8   5      104.43       79.44      2.69 o 
   0  -8   5      191.24      188.37      4.57 o 
   1  -8   5        0.06       -1.14      1.14 o 
   2  -8   5       58.97       61.04      3.39 o 
   3  -8   5       49.03       47.97      3.07 o 
   4  -8   5        9.78       14.36      2.30 o 
   5  -8   5        0.01        1.04      2.02 o 
   6  -8   5        0.59        0.92      2.23 o 
   7  -8   5        6.20        6.12      2.51 o 
 -11  -7   5        5.66        9.28      6.06 o 
 -10  -7   5       14.03        7.59      4.96 o 
  -9  -7   5        0.33       -3.89      4.05 o 
  -8  -7   5       21.07       18.16      4.38 o 
  -7  -7   5       12.82       11.11      2.60 o 
  -6  -7   5        2.50       -0.44      1.94 o 
  -5  -7   5       13.01       20.88      2.57 o 
  -4  -7   5        1.37       -0.65      1.70 o 
  -3  -7   5       91.20       94.82      2.98 o 
  -2  -7   5       26.04       23.54      1.71 o 
  -1  -7   5       53.12       61.60      3.17 o 
   0  -7   5      269.23      305.42      4.84 o 
   1  -7   5      388.59      382.68      7.18 o 
   2  -7   5      430.51      415.35      6.71 o 
   3  -7   5       57.81       61.12      2.48 o 
   4  -7   5      229.97      217.09      5.23 o 
   5  -7   5       16.87       13.83      2.39 o 
   6  -7   5       27.53       32.04      3.00 o 
   7  -7   5       17.55       24.05      4.01 o 
   8  -7   5       27.87       28.70      3.30 o 
 -11  -6   5        3.91        6.43      5.12 o 
 -10  -6   5       13.27       18.71      5.21 o 
  -9  -6   5       19.08       22.41      5.32 o 
  -8  -6   5        1.56       -3.47      3.47 o 
  -7  -6   5       38.95       31.35      3.09 o 
  -6  -6   5       46.96       49.71      2.46 o 
  -5  -6   5       76.34       86.59      3.27 o 
  -4  -6   5        3.50        1.93      0.71 o 
  -3  -6   5       11.82       16.81      1.48 o 
  -2  -6   5      200.69      191.82      4.79 o 
  -1  -6   5      494.46      489.56      6.57 o 
   0  -6   5      232.22      238.20      3.92 o 
   1  -6   5       76.19       78.64      2.38 o 
   2  -6   5       88.74       96.02      2.74 o 
   3  -6   5      174.98      178.24      5.53 o 
   4  -6   5       47.87       56.47      3.08 o 
   5  -6   5      648.03      633.14     11.40 o 
   6  -6   5       11.87       11.40      2.30 o 
   7  -6   5       49.09       47.59      3.41 o 
   8  -6   5       12.16       13.37      2.73 o 
   9  -6   5        2.33       -0.01      2.46 o 
 -11  -5   5        1.51        7.71      4.99 o 
 -10  -5   5       58.76       54.34      6.44 o 
  -9  -5   5        9.80       15.30      9.50 o 
  -8  -5   5        0.96        2.13      2.39 o 
  -7  -5   5       21.65       29.49      3.03 o 
  -6  -5   5      200.69      224.85      5.04 o 
  -5  -5   5       36.75       28.29      1.45 o 
  -4  -5   5       18.45       14.97      1.06 o 
  -3  -5   5      258.08      285.11      4.21 o 
  -2  -5   5        4.57        2.29      0.97 o 
  -1  -5   5       34.50       28.88      1.34 o 
   0  -5   5       31.26       32.84      1.37 o 
   1  -5   5       13.12        9.64      0.94 o 
   2  -5   5      258.28      260.64      4.65 o 
   3  -5   5      469.91      466.02      6.83 o 
   4  -5   5     1324.24     1257.32     15.70 o 
   5  -5   5        1.34        0.87      1.27 o 
   6  -5   5      268.08      258.45      5.77 o 
   7  -5   5       63.87       67.03      3.62 o 
   8  -5   5       74.21       79.60      6.73 o 
   9  -5   5       28.80       34.02      3.44 o 
 -11  -4   5        2.56       -4.27      4.27 o 
 -10  -4   5        3.28        3.32      9.27 o 
  -9  -4   5      137.25      146.29      6.45 o 
  -8  -4   5        6.77        2.46      2.88 o 
  -7  -4   5        4.00        4.90      2.20 o 
  -6  -4   5        2.93        2.83      1.21 o 
  -5  -4   5       10.73       11.16      1.41 o 
  -4  -4   5      182.91      193.68      3.13 o 
  -3  -4   5      175.52      182.03      2.86 o 
  -2  -4   5        8.81       17.40      1.12 o 
  -1  -4   5      469.59      458.71      7.01 o 
   0  -4   5      179.78      170.91      3.08 o 
   1  -4   5      505.33      530.28      6.16 o 
   2  -4   5       23.50       23.14      1.11 o 
   3  -4   5       15.04       14.29      1.06 o 
   4  -4   5        1.40        0.22      0.94 o 
   5  -4   5      138.12      125.91      3.16 o 
   6  -4   5       40.17       45.59      2.23 o 
   7  -4   5       86.62       69.27      3.54 o 
   8  -4   5        0.65        1.99      1.92 o 
   9  -4   5       18.50       14.57      2.52 o 
  10  -4   5       15.20       15.58      2.61 o 
 -12  -3   5        1.09        6.25      8.36 o 
 -11  -3   5        0.32        0.77      4.79 o 
 -10  -3   5       48.67       45.80      4.69 o 
  -9  -3   5       51.81       47.82      4.34 o 
  -8  -3   5       15.72       14.39      8.06 o 
  -7  -3   5       15.46       19.15      1.89 o 
  -6  -3   5      467.79      480.95      7.72 o 
  -5  -3   5       34.49       30.39      2.02 o 
  -4  -3   5     1179.26     1264.45     15.91 o 
  -3  -3   5      213.25      227.80      3.37 o 
  -2  -3   5        0.02       -0.30      0.70 o 
  -1  -3   5       54.27       58.04      1.58 o 
   0  -3   5      182.53      216.31      3.69 o 
   1  -3   5      333.39      342.33      4.37 o 
   2  -3   5       21.22       22.01      0.99 o 
   3  -3   5        0.37       -0.28      0.62 o 
   4  -3   5      157.82      172.86      2.98 o 
   5  -3   5      107.46      102.55      2.67 o 
   6  -3   5      461.74      426.70      6.84 o 
   7  -3   5       99.75       97.21      3.45 o 
   8  -3   5       32.18       32.08      2.78 o 
   9  -3   5       16.68       12.97      1.99 o 
  10  -3   5       44.85       58.08      4.03 o 
 -11  -2   5       13.26       12.53      3.85 o 
 -10  -2   5        5.49        3.31      3.11 o 
  -9  -2   5       14.26       18.00      3.73 o 
  -8  -2   5       77.14       74.89      6.03 o 
  -7  -2   5       19.84       20.87      1.95 o 
  -6  -2   5       23.27       22.89      1.82 o 
  -5  -2   5       11.36       16.04      1.36 o 
  -4  -2   5      309.67      323.98      5.32 o 
  -3  -2   5       54.65       53.09      1.73 o 
  -2  -2   5       52.25       78.80      1.65 o 
  -1  -2   5      149.30      152.97      2.49 o 
   0  -2   5      162.97      178.21      2.29 o 
   1  -2   5      109.95      129.79      1.86 o 
   2  -2   5       77.31       75.26      1.36 o 
   3  -2   5       54.82       55.46      1.52 o 
   4  -2   5       70.11       77.95      1.76 o 
   5  -2   5       61.56       57.44      1.78 o 
   6  -2   5       41.43       40.55      1.85 o 
   7  -2   5       36.37       36.43      1.98 o 
   8  -2   5      161.71      150.91      4.31 o 
   9  -2   5       20.16       21.25      2.31 o 
  10  -2   5       17.60       22.42      2.92 o 
  11  -2   5        0.09       -1.62      2.31 o 
 -11  -1   5        0.04        0.94      3.49 o 
 -10  -1   5        2.22       -0.26      3.09 o 
  -9  -1   5       12.02       13.86      4.35 o 
  -8  -1   5        4.99        5.91      2.58 o 
  -7  -1   5        1.76        1.92      1.36 o 
  -6  -1   5        3.81        1.36      1.15 o 
  -5  -1   5       88.29      107.69      2.70 o 
  -4  -1   5      881.92      937.98     12.08 o 
  -3  -1   5      407.31      410.40      5.11 o 
  -2  -1   5      229.14      246.01      3.27 o 
  -1  -1   5        6.15        3.76      0.60 o 
   0  -1   5     3407.85     3437.96     31.07 o 
   1  -1   5      376.55      409.21      9.87 o 
   2  -1   5       90.14       83.90      2.75 o 
   3  -1   5      430.84      455.26     13.48 o 
   4  -1   5      174.97      161.64      2.45 o 
   5  -1   5      297.23      310.47      4.33 o 
   6  -1   5       69.76       75.16      2.32 o 
   7  -1   5        0.24       -0.95      1.06 o 
   8  -1   5       14.66       12.79      1.48 o 
   9  -1   5        3.41       -0.81      1.76 o 
  10  -1   5        1.49        0.56      2.00 o 
  11  -1   5        0.79        3.59      2.99 o 
 -11   0   5        0.38       -4.22      4.22 o 
 -10   0   5        6.64        0.77      3.26 o 
  -9   0   5        4.68       -1.24      3.79 o 
  -8   0   5       18.57       13.14      2.37 o 
  -7   0   5       19.68       15.49      2.19 o 
  -6   0   5       62.94       53.82      2.32 o 
  -5   0   5      400.00      373.07      6.11 o 
  -4   0   5       94.85       95.28      2.36 o 
  -3   0   5      251.77      253.62      3.86 o 
  -2   0   5      640.49      709.14      7.63 o 
  -1   0   5     1415.76     1431.02     14.11 o 
   0   0   5     1995.82     2097.95     23.06 o 
   1   0   5      912.26      963.00     13.91 o 
   2   0   5      849.32      836.78     18.75 o 
   3   0   5      861.92      916.30     13.56 o 
   4   0   5      487.24      433.42      7.29 o 
   5   0   5      310.87      336.57      4.47 o 
   6   0   5       16.48       19.57      1.46 o 
   7   0   5        1.62        2.12      0.98 o 
   8   0   5        3.63        2.42      1.17 o 
   9   0   5        1.55        1.76      1.74 o 
  10   0   5       31.04       25.37      2.93 o 
  11   0   5       28.23       31.66      4.29 o 
 -11   1   5       18.44       12.50      5.30 o 
 -10   1   5        1.89        0.74      3.50 o 
  -9   1   5       13.79       10.85      4.40 o 
  -8   1   5       86.81       84.48      4.82 o 
  -7   1   5        0.77       -0.52      1.90 o 
  -6   1   5       21.16       20.08      1.77 o 
  -5   1   5       58.66       49.20      2.09 o 
  -4   1   5        7.42        5.84      0.93 o 
  -3   1   5      336.25      336.76      5.35 o 
  -2   1   5        1.55        1.69      0.51 o 
  -1   1   5      149.08      140.90      1.98 o 
   0   1   5     1715.17     1759.90     19.58 o 
   1   1   5       10.44        9.83      0.63 o 
   2   1   5      204.59      170.01      5.55 o 
   3   1   5       35.38       43.90      1.40 o 
   4   1   5       98.31       90.54      2.76 o 
   5   1   5       72.59       50.28      1.90 o 
   6   1   5      141.75      122.19      2.33 o 
   7   1   5       48.24       46.99      1.81 o 
   8   1   5      133.02      114.82      3.66 o 
   9   1   5        9.32        9.80      2.25 o 
  10   1   5        0.63        1.08      1.84 o 
  11   1   5        0.07       -2.07      2.07 o 
  12   1   5        0.57        1.38      4.53 o 
 -11   2   5        6.00        1.24      4.59 o 
 -10   2   5        2.25        5.55      5.78 o 
  -9   2   5        1.48        4.76      3.96 o 
  -8   2   5       10.55       12.67      2.78 o 
  -7   2   5       88.22       84.54      3.83 o 
  -6   2   5       15.88       19.67      1.76 o 
  -5   2   5      273.03      269.32      4.95 o 
  -4   2   5       82.03       93.12      2.47 o 
  -3   2   5       31.84       37.06      1.64 o 
  -2   2   5        3.85        2.92      0.57 o 
  -1   2   5      139.61      140.83      2.04 o 
   0   2   5     1513.31     1583.82     16.77 o 
   1   2   5     1136.40     1241.94     23.99 o 
   2   2   5      397.17      500.11     11.91 o 
   3   2   5      829.38      869.19     11.28 o 
   4   2   5       94.53      100.06      1.53 o 
   5   2   5       39.79       34.75      1.01 o 
   6   2   5        2.98        4.32      0.88 o 
   7   2   5        1.94       -0.31      0.96 o 
   8   2   5        0.93        1.23      1.20 o 
   9   2   5       19.77       25.30      3.18 o 
  10   2   5        7.23        8.69      2.16 o 
  11   2   5       23.22       23.14      2.92 o 
  12   2   5        2.26        4.05      2.53 o 
 -11   3   5        2.45        7.82      5.15 o 
 -10   3   5        5.27       12.60      5.13 o 
  -9   3   5       29.15       27.58      5.00 o 
  -8   3   5        4.55        3.32      2.06 o 
  -7   3   5       23.24       20.60      2.50 o 
  -6   3   5      708.88      682.46     10.04 o 
  -5   3   5        8.53       13.03      1.42 o 
  -4   3   5      162.22      162.27      3.47 o 
  -3   3   5       21.36       18.54      1.05 o 
  -2   3   5      250.11      299.91      4.58 o 
  -1   3   5      559.43      583.95      5.68 o 
   0   3   5      592.95      575.21      5.12 o 
   1   3   5      507.38      436.49      4.84 o 
   2   3   5      325.86      333.16      6.22 o 
   3   3   5      695.89      714.91      7.89 o 
   4   3   5     1347.08     1278.63     12.81 o 
   5   3   5      364.26      360.76      4.31 o 
   6   3   5        4.20        5.49      0.82 o 
   7   3   5       92.06      100.04      2.76 o 
   8   3   5      171.73      146.23      3.65 o 
   9   3   5        3.03       -0.35      1.79 o 
  10   3   5       18.46       12.72      2.38 o 
  11   3   5       14.31       13.42      3.71 o 
  12   3   5       20.55       26.23      3.34 o 
 -11   4   5        5.17       -4.82      4.82 o 
 -10   4   5        1.52       -1.25      4.78 o 
  -9   4   5        0.00        1.47      3.80 o 
  -8   4   5       42.10       48.35      5.56 o 
  -7   4   5        7.39        7.25      3.48 o 
  -6   4   5      188.88      197.59      4.96 o 
  -5   4   5      444.56      398.24      6.62 o 
  -4   4   5        0.09       -0.82      0.93 o 
  -3   4   5      290.54      331.26      4.87 o 
  -2   4   5     3296.45     3395.18     35.02 o 
  -1   4   5      202.94      179.38      2.84 o 
   0   4   5       43.79       55.32      1.25 o 
   1   4   5        8.64        8.42      0.46 o 
   2   4   5        2.02        0.48      0.32 o 
   3   4   5       61.70       58.93      1.34 o 
   4   4   5      451.52      517.12      5.76 o 
   5   4   5      953.52      990.38     10.48 o 
   6   4   5       51.78       60.41      1.97 o 
   7   4   5        2.18        0.62      0.71 o 
   8   4   5        0.43       -0.80      1.09 o 
   9   4   5       35.18       34.40      2.67 o 
  10   4   5       11.70       12.58      2.27 o 
  11   4   5        9.28       15.03      2.57 o 
  12   4   5        1.75        4.22      2.32 o 
 -10   5   5       14.40       20.93      5.94 o 
  -9   5   5       10.51        3.84      4.12 o 
  -8   5   5        0.07       -2.10      2.51 o 
  -7   5   5       67.22       68.84      3.76 o 
  -6   5   5      105.75      108.83      4.29 o 
  -5   5   5       32.10       28.49      1.98 o 
  -4   5   5      100.16      102.34      2.92 o 
  -3   5   5      405.54      398.56      5.27 o 
  -2   5   5      624.34      580.77      6.08 o 
  -1   5   5       16.25       18.43      1.04 o 
   0   5   5     2951.20     3212.85     31.00 o 
   1   5   5       36.42       43.84      1.24 o 
   2   5   5      133.68      114.19      1.75 o 
   3   5   5       39.35       25.38      0.95 o 
   4   5   5        9.45        6.20      0.63 o 
   5   5   5      208.84      204.33      3.03 o 
   6   5   5       31.81       33.65      1.41 o 
   7   5   5        3.20        5.24      1.04 o 
   8   5   5       39.96       34.38      1.98 o 
   9   5   5       10.33        6.87      2.48 o 
  10   5   5       60.47       51.79      3.29 o 
  11   5   5       10.20       11.44      2.46 o 
  12   5   5        4.40       11.67      2.60 o 
 -10   6   5        0.54        0.35      4.87 o 
  -9   6   5        2.82        8.53      5.61 o 
  -8   6   5       17.73       14.78      3.49 o 
  -7   6   5      197.37      171.33      5.70 o 
  -6   6   5       63.61       69.70      4.69 o 
  -5   6   5       13.89       14.12      2.08 o 
  -4   6   5       72.38       82.48      2.45 o 
  -3   6   5        1.69        1.16      0.92 o 
  -2   6   5     1263.82     1346.70     15.97 o 
  -1   6   5      581.24      657.27      7.50 o 
   0   6   5       19.09       18.59      1.49 o 
   1   6   5      495.05      564.69      6.35 o 
   2   6   5      469.72      486.64      5.52 o 
   3   6   5       90.10      126.11      2.93 o 
   4   6   5      281.19      328.12      4.23 o 
   5   6   5      276.79      319.39      4.26 o 
   6   6   5       87.10      102.67      2.26 o 
   7   6   5        0.59        0.31      0.90 o 
   8   6   5        5.04        1.74      1.27 o 
   9   6   5        0.58        0.86      1.52 o 
  10   6   5        8.53        7.10      2.00 o 
  11   6   5       10.61        8.44      2.28 o 
  12   6   5        7.43        9.04      2.62 o 
 -10   7   5       11.10       12.01      9.76 o 
  -9   7   5       16.42       15.99      5.38 o 
  -8   7   5        1.94       -0.18      4.04 o 
  -7   7   5       50.96       48.97      3.61 o 
  -6   7   5        6.20        4.75      1.82 o 
  -5   7   5       42.93       52.38      2.49 o 
  -4   7   5       78.68       89.99      2.95 o 
  -3   7   5        0.59       -0.18      0.93 o 
  -2   7   5        0.53        2.06      0.92 o 
  -1   7   5       69.49       57.44      1.83 o 
   0   7   5      310.38      348.88      6.68 o 
   1   7   5      289.53      309.22      4.41 o 
   2   7   5     4545.89     4904.66     47.00 o 
   3   7   5       89.91      101.95      2.02 o 
   4   7   5      449.59      456.52      5.57 o 
   5   7   5      158.05      145.04      2.62 o 
   6   7   5        7.19        7.19      0.91 o 
   7   7   5       73.91       68.31      2.24 o 
   8   7   5       51.69       56.46      2.40 o 
   9   7   5        0.82       -1.44      1.44 o 
  10   7   5       69.13       71.22      5.52 o 
  11   7   5        3.64        1.60      1.97 o 
  12   7   5        2.12        0.61      2.16 o 
  -9   8   5        2.17        0.30      4.94 o 
  -8   8   5        0.65        2.37      6.49 o 
  -7   8   5        4.02        2.47      2.79 o 
  -6   8   5       17.31       18.40      2.13 o 
  -5   8   5        7.16        4.91      1.72 o 
  -4   8   5      590.30      580.37      9.77 o 
  -3   8   5      531.15      541.91      9.64 o 
  -2   8   5      505.43      534.07      7.93 o 
  -1   8   5       61.45       60.42      2.81 o 
   0   8   5      608.11      648.99      8.17 o 
   1   8   5       62.60       68.38      1.96 o 
   2   8   5       38.99       36.58      2.03 o 
   3   8   5        4.87        2.06      0.71 o 
   4   8   5        8.50        5.61      0.79 o 
   5   8   5        5.37        3.69      1.01 o 
   6   8   5       76.14       78.78      2.05 o 
   7   8   5       28.14       38.67      1.85 o 
   8   8   5       62.58       71.87      2.91 o 
   9   8   5        1.46       -0.90      1.51 o 
  10   8   5       11.03        5.79      1.99 o 
  11   8   5       16.35       22.45      3.06 o 
  12   8   5        3.19        0.74      2.67 o 
  -9   9   5        0.28       -1.95      4.76 o 
  -8   9   5        0.03        1.47      4.98 o 
  -7   9   5       54.62       67.24      6.51 o 
  -6   9   5       48.04       50.18      2.91 o 
  -5   9   5      104.30      109.21      4.55 o 
  -4   9   5       29.14       33.15      2.78 o 
  -3   9   5        0.06       -1.03      1.25 o 
  -2   9   5       14.34       10.71      1.47 o 
  -1   9   5      127.08      134.11      3.33 o 
   0   9   5        0.67       -0.51      0.96 o 
   1   9   5       80.99       89.25      2.39 o 
   2   9   5       54.64       38.27      1.59 o 
   3   9   5       88.33       94.65      2.48 o 
   4   9   5      178.74      180.67      3.06 o 
   5   9   5      318.84      352.49      6.16 o 
   6   9   5       24.61       32.78      1.57 o 
   7   9   5      353.85      327.90      5.85 o 
   8   9   5        2.12        0.86      1.48 o 
   9   9   5       16.27       12.52      2.14 o 
  10   9   5        1.71        4.23      2.57 o 
  11   9   5        0.48       -0.94      1.71 o 
  12   9   5        4.36        6.19      2.92 o 
  -8  10   5       25.31       29.73      6.45 o 
  -7  10   5        6.60       15.85      7.32 o 
  -6  10   5        6.90        5.25      2.69 o 
  -5  10   5       23.55       24.01      2.96 o 
  -4  10   5        1.92        1.22      1.89 o 
  -3  10   5        7.95        9.53      2.10 o 
  -2  10   5        9.40       20.80      2.96 o 
  -1  10   5      140.32      146.00      3.66 o 
   0  10   5       13.24       16.86      1.51 o 
   1  10   5       18.14       18.04      1.49 o 
   2  10   5       10.32       11.73      1.21 o 
   3  10   5        2.22        1.65      1.31 o 
   4  10   5       67.23       79.05      2.12 o 
   5  10   5        0.48        0.70      0.86 o 
   6  10   5        5.05        5.16      0.96 o 
   7  10   5        1.80        0.54      1.55 o 
   8  10   5       13.18        9.46      2.02 o 
   9  10   5       55.61       58.52      3.37 o 
  10  10   5        5.71        5.22      1.98 o 
  11  10   5       14.06       17.73      3.35 o 
  12  10   5        0.71        3.18      2.88 o 
  -8  11   5        4.44        7.91      9.38 o 
  -7  11   5        0.33       -1.33      9.85 o 
  -6  11   5        5.53        5.27      6.22 o 
  -5  11   5      249.21      242.63      8.39 o 
  -4  11   5       48.56       58.49      3.64 o 
  -3  11   5       45.48       51.48      3.35 o 
  -2  11   5      117.56      120.99      4.47 o 
  -1  11   5      127.78      143.73      3.84 o 
   0  11   5      196.04      170.76      4.05 o 
   1  11   5        0.38        0.09      1.01 o 
   2  11   5        2.68        3.09      1.11 o 
   3  11   5      143.81      146.23      3.63 o 
   4  11   5        2.79        2.04      1.07 o 
   5  11   5       33.27       33.86      1.83 o 
   6  11   5        6.66        2.96      1.61 o 
   7  11   5      202.59      207.50      5.82 o 
   8  11   5        4.55        4.96      2.69 o 
   9  11   5       42.85       46.68      3.94 o 
  10  11   5       48.36       50.69      4.35 o 
  11  11   5        0.14       -0.57      2.36 o 
  12  11   5        2.92        1.27      3.65 o 
  -7  12   5       19.01       17.67      5.97 o 
  -6  12   5       14.66       19.67      7.08 o 
  -5  12   5       15.42       15.06      4.92 o 
  -4  12   5        0.14       -2.46      2.46 o 
  -3  12   5       21.40       14.55      2.57 o 
  -2  12   5       77.15       80.10      4.02 o 
  -1  12   5       13.82       15.13      2.32 o 
   0  12   5       51.38       68.30      2.99 o 
   1  12   5        7.25        6.27      1.45 o 
   2  12   5      107.88      103.79      3.19 o 
   3  12   5       92.68       98.56      3.11 o 
   4  12   5       38.47       31.27      2.51 o 
   5  12   5        0.19       -1.46      1.89 o 
   6  12   5       14.84       12.72      2.17 o 
   7  12   5       78.38       75.93      4.49 o 
   8  12   5       77.69       79.99      5.82 o 
   9  12   5        5.21        2.23      2.24 o 
  10  12   5        7.24        4.18      2.70 o 
  11  12   5        4.33       -1.28      3.53 o 
  12  12   5        4.40       -1.60      7.64 o 
  -6  13   5        0.12       -1.01      4.78 o 
  -5  13   5       39.40       42.96      8.86 o 
  -4  13   5        0.29       -6.37      7.73 o 
  -3  13   5      111.64      110.67      6.79 o 
  -2  13   5        3.65        4.05      2.18 o 
  -1  13   5       88.42      104.10      4.53 o 
   0  13   5      379.72      374.00      8.62 o 
   1  13   5       88.02       69.08      3.24 o 
   2  13   5       30.36       32.04      2.68 o 
   3  13   5      223.09      221.02      4.69 o 
   4  13   5      177.33      158.17      6.10 o 
   5  13   5      507.48      519.23     10.61 o 
   6  13   5       59.82       59.82      3.53 o 
   7  13   5        4.77        2.35      1.82 o 
   8  13   5       12.20        7.00      2.39 o 
   9  13   5        2.83        3.86      5.44 o 
  10  13   5       15.71       18.59      4.53 o 
  11  13   5        6.04        0.24      7.05 o 
  12  13   5       22.25       21.69      8.59 o 
  -5  14   5        2.67        3.08      5.08 o 
  -4  14   5        0.03        1.72      5.42 o 
  -3  14   5        6.11        2.88      6.43 o 
  -2  14   5       19.41       19.97      5.51 o 
  -1  14   5        0.38       -0.54      3.78 o 
   0  14   5      199.04      195.98      7.30 o 
   1  14   5       49.00       54.22      4.26 o 
   2  14   5      462.87      447.33     17.97 o 
   3  14   5       85.87       75.22      4.96 o 
   4  14   5        4.23        5.21      1.84 o 
   5  14   5       26.61       23.45      2.69 o 
   6  14   5       33.46       33.59      3.86 o 
   7  14   5       16.34       19.72      5.15 o 
   8  14   5        2.20       -0.09      3.20 o 
   9  14   5        1.11        2.84      6.78 o 
  10  14   5        4.82       18.75      8.36 o 
  11  14   5        2.31        4.38      8.03 o 
  -4  15   5        1.07        1.07      4.97 o 
  -3  15   5        1.87        9.39      6.46 o 
  -2  15   5       13.10        8.97      4.70 o 
  -1  15   5       54.07       57.88      9.84 o 
   0  15   5       11.92       11.37      4.52 o 
   1  15   5      156.31      180.62      9.00 o 
   2  15   5       23.28       22.64      4.68 o 
   3  15   5       14.12       11.27      3.66 o 
   4  15   5       15.65        9.86      3.88 o 
   5  15   5        4.83        4.61      3.92 o 
   6  15   5       45.54       75.86      6.37 o 
   7  15   5        7.34        7.92      4.18 o 
   8  15   5       35.33       31.19      5.23 o 
   9  15   5        0.42       -3.94      7.14 o 
  10  15   5        2.22        0.89      7.91 o 
  11  15   5        0.05       -7.20      7.20 o 
  -3  16   5        0.10       -3.11      4.18 o 
  -2  16   5        2.02        5.63      6.46 o 
  -1  16   5       17.92       16.27      5.14 o 
   0  16   5       45.64       48.92     10.99 o 
   1  16   5       46.40       62.17      6.41 o 
   2  16   5        0.59        2.67      3.36 o 
   3  16   5        0.59       -0.01      3.34 o 
   4  16   5        9.32        9.38      4.33 o 
   5  16   5       31.89       28.63      5.22 o 
   6  16   5        0.55       -3.69      3.69 o 
   7  16   5       10.10       21.90      8.10 o 
   8  16   5        0.19        1.78      3.93 o 
   9  16   5       12.48        3.85      7.44 o 
  10  16   5        0.10       -7.20      7.61 o 
  -2  17   5        3.57       -2.37      4.97 o 
  -1  17   5        4.52        9.93      7.11 o 
   0  17   5       34.34       31.48      5.82 o 
   1  17   5        9.76       14.05      4.08 o 
   2  17   5        0.87       -0.67      3.91 o 
   3  17   5       41.60       45.04      6.05 o 
   4  17   5       66.85       99.18      7.78 o 
   5  17   5        0.01        4.97      4.38 o 
   6  17   5        0.81        3.40      4.31 o 
   7  17   5        0.10        4.02      5.05 o 
   8  17   5        0.66        4.16      4.63 o 
   9  17   5        2.73       -1.54      7.82 o 
  -1  18   5        0.69       -3.05      6.01 o 
   0  18   5        4.36       12.21      7.64 o 
   1  18   5        0.43       -3.62      3.62 o 
   2  18   5       15.45       10.15      4.27 o 
   3  18   5       47.21       54.67      6.87 o 
   4  18   5       49.17       52.32      6.69 o 
   5  18   5        0.01        1.53      4.43 o 
   6  18   5        0.27       -3.05      4.04 o 
   7  18   5        8.13        6.33      4.87 o 
   8  18   5        0.45       -1.18      4.68 o 
   1  19   5        2.30       10.43      7.56 o 
   2  19   5        9.36       15.74      8.16 o 
   3  19   5       33.69       26.16     11.39 o 
   4  19   5        0.06       -0.30      4.88 o 
   5  19   5        0.40       -2.66      4.61 o 
   6  19   5       12.32       16.59      7.41 o 
   7  19   5        0.02       -1.62      4.74 o 
  -5 -14   6        0.23        1.99      6.25 o 
  -4 -14   6       20.75       25.36      8.09 o 
  -3 -14   6        1.60       -0.11      4.06 o 
  -2 -14   6        4.41        0.48      6.05 o 
  -7 -13   6        1.19       11.32      7.35 o 
  -6 -13   6        1.83        9.66      6.84 o 
  -5 -13   6        0.31       -3.14      5.39 o 
  -4 -13   6       13.64       13.37      4.84 o 
  -3 -13   6        0.00       -2.94      3.04 o 
  -2 -13   6       57.57       77.17      5.70 o 
  -1 -13   6        8.22        9.58      3.55 o 
   0 -13   6       25.42       33.17      4.40 o 
   1 -13   6        0.68        4.04      3.43 o 
  -8 -12   6        4.83        7.32      7.11 o 
  -7 -12   6        1.49        7.67      6.78 o 
  -6 -12   6        0.16       -5.13      5.13 o 
  -5 -12   6        0.17       -0.84      3.94 o 
  -4 -12   6        2.45        6.54      3.23 o 
  -3 -12   6        0.72       -0.54      2.84 o 
  -2 -12   6       14.96       12.92      3.53 o 
  -1 -12   6        0.39       -2.68      2.68 o 
   0 -12   6       33.41       34.50      4.16 o 
   1 -12   6       75.85       84.03     14.98 o 
   2 -12   6       37.33       33.38      4.70 o 
   3 -12   6        0.01        2.94      3.09 o 
  -9 -11   6        0.11       -4.50      6.25 o 
  -8 -11   6        4.54       12.89      6.87 o 
  -7 -11   6       32.66       44.95      8.59 o 
  -6 -11   6        0.13       -2.83      3.54 o 
  -5 -11   6        0.14        0.23      2.77 o 
  -4 -11   6        0.67        1.71      2.80 o 
  -3 -11   6       50.95       42.77      4.27 o 
  -2 -11   6        1.27        5.44      2.94 o 
  -1 -11   6        1.01       -0.91      2.86 o 
   0 -11   6        3.20        3.02      3.41 o 
   1 -11   6        1.13        4.69      2.86 o 
   2 -11   6       16.19       24.28      3.01 o 
   3 -11   6        2.39        3.05      2.29 o 
   4 -11   6        8.12        7.69      2.67 o 
  -9 -10   6        0.02        1.26      4.78 o 
  -8 -10   6        6.13        0.21      5.93 o 
  -7 -10   6        0.05        1.78      5.27 o 
  -6 -10   6        0.94       -6.74      7.76 o 
  -5 -10   6       62.71       70.81      5.04 o 
  -4 -10   6        0.75       -0.26      3.20 o 
  -3 -10   6       65.47       75.07      4.89 o 
  -2 -10   6        0.26        1.77      2.48 o 
  -1 -10   6       56.24       49.31      4.04 o 
   0 -10   6      105.81      102.40      4.34 o 
   1 -10   6       11.30       11.60      2.42 o 
   2 -10   6       18.85       20.55      2.73 o 
   3 -10   6       54.31       51.51      3.67 o 
   4 -10   6        1.83        3.01      2.28 o 
   5 -10   6        9.22       10.29      2.61 o 
 -10  -9   6        0.48        0.44      4.84 o 
  -9  -9   6        2.34       -1.24      4.40 o 
  -8  -9   6       24.91       34.97      5.61 o 
  -7  -9   6        4.01        1.73      3.79 o 
  -6  -9   6       41.54       44.63      3.78 o 
  -5  -9   6       28.45       33.11      3.40 o 
  -4  -9   6      190.38      198.24      9.70 o 
  -3  -9   6       10.04        4.60      2.52 o 
  -2  -9   6       18.73       18.96      3.06 o 
  -1  -9   6       13.27       15.06      3.55 o 
   0  -9   6      420.75      404.62      8.75 o 
   1  -9   6        0.33       -1.75      1.75 o 
   2  -9   6        0.12       -0.11      1.80 o 
   3  -9   6      142.11      147.25      5.19 o 
   4  -9   6       10.76        9.93      2.36 o 
   5  -9   6        0.27        2.18      2.52 o 
   6  -9   6        2.92        4.76      2.44 o 
 -10  -8   6        0.02        7.11      5.01 o 
  -9  -8   6        0.44       -1.68      4.23 o 
  -8  -8   6       26.27       25.71      5.14 o 
  -7  -8   6        3.58        5.13      3.02 o 
  -6  -8   6       13.36       13.10      2.85 o 
  -5  -8   6       14.24        7.18      2.82 o 
  -4  -8   6      108.43      111.45      4.59 o 
  -3  -8   6      306.11      310.17      7.43 o 
  -2  -8   6      184.63      201.14      7.81 o 
  -1  -8   6       30.39       37.12      3.76 o 
   0  -8   6      218.13      218.39      5.77 o 
   1  -8   6        6.88        7.04      1.89 o 
   2  -8   6       87.35       84.68      3.74 o 
   3  -8   6        4.36        2.53      1.94 o 
   4  -8   6        0.00       -1.52      2.45 o 
   5  -8   6       17.45       16.27      2.69 o 
   6  -8   6       17.77       13.46      2.67 o 
   7  -8   6        9.60       12.10      2.87 o 
 -11  -7   6        0.66        2.90      4.98 o 
 -10  -7   6        0.44       -0.18      4.49 o 
  -9  -7   6        3.94        5.54      5.33 o 
  -8  -7   6        0.50       -1.71      3.55 o 
  -7  -7   6       15.49       14.25      3.21 o 
  -6  -7   6       51.98       60.76      3.84 o 
  -5  -7   6       37.36       38.74      3.12 o 
  -4  -7   6      290.23      297.43      7.31 o 
  -3  -7   6      173.23      159.85      5.08 o 
  -2  -7   6      160.89      155.07      4.16 o 
  -1  -7   6        0.00        0.55      1.03 o 
   0  -7   6       52.17       45.39      2.08 o 
   1  -7   6      107.73       99.24      3.00 o 
   2  -7   6      249.79      218.27      5.25 o 
   3  -7   6      706.14      682.25     10.89 o 
   4  -7   6        2.70        1.49      1.82 o 
   5  -7   6       58.14       66.16      4.19 o 
   6  -7   6       43.23       40.36      3.25 o 
   7  -7   6       31.66       31.31      3.15 o 
   8  -7   6        1.96        0.57      2.27 o 
 -11  -6   6        4.77        8.67      5.59 o 
 -10  -6   6        0.14        8.88      5.04 o 
  -9  -6   6        0.41        5.00      4.80 o 
  -8  -6   6        2.49        2.14      3.87 o 
  -7  -6   6        2.12        1.40      2.26 o 
  -6  -6   6        1.31        0.59      1.40 o 
  -5  -6   6        4.24        5.79      1.59 o 
  -4  -6   6       26.66       29.50      2.61 o 
  -3  -6   6       81.56       74.24      3.50 o 
  -2  -6   6        0.03        0.76      1.01 o 
  -1  -6   6      124.46      113.42      2.70 o 
   0  -6   6      599.29      627.44      8.78 o 
   1  -6   6       76.45       68.69      2.31 o 
   2  -6   6      310.55      292.16      5.12 o 
   3  -6   6        0.94        0.09      1.14 o 
   4  -6   6        1.37       -1.20      1.20 o 
   5  -6   6      114.42      124.94      3.95 o 
   6  -6   6        0.00       -0.31      1.81 o 
   7  -6   6       12.24        9.53      2.37 o 
   8  -6   6        0.89        1.53      2.23 o 
 -11  -5   6        9.88       16.07      5.39 o 
 -10  -5   6        0.33       -2.64      4.17 o 
  -9  -5   6       36.65       38.46      5.68 o 
  -8  -5   6       11.82       17.74      4.56 o 
  -7  -5   6        6.23        7.24      2.45 o 
  -6  -5   6       35.82       26.38      2.05 o 
  -5  -5   6       46.99       51.95      2.50 o 
  -4  -5   6        9.77        8.30      1.20 o 
  -3  -5   6       39.53       42.55      2.25 o 
  -2  -5   6      118.08      106.18      2.60 o 
  -1  -5   6      387.83      354.93      5.10 o 
   0  -5   6       25.06       29.91      1.51 o 
   1  -5   6        4.05        3.74      0.96 o 
   2  -5   6      167.14      166.07      3.38 o 
   3  -5   6      622.36      595.26      8.34 o 
   4  -5   6        1.53        2.41      1.20 o 
   5  -5   6      381.48      341.15      5.92 o 
   6  -5   6       11.52        8.85      2.06 o 
   7  -5   6       33.05       36.30      3.00 o 
   8  -5   6       45.52       44.61      3.34 o 
   9  -5   6        7.21        8.86      2.60 o 
 -11  -4   6        1.45       -2.34      4.84 o 
 -10  -4   6       17.99       20.03      5.37 o 
  -9  -4   6       32.54       35.37      5.57 o 
  -8  -4   6       12.90       10.09      3.88 o 
  -7  -4   6        9.77       11.46      2.55 o 
  -6  -4   6       44.78       52.89      3.32 o 
  -5  -4   6       72.56       73.01      2.87 o 
  -4  -4   6       21.33       25.73      1.25 o 
  -3  -4   6        8.59        8.68      1.25 o 
  -2  -4   6      116.87      135.05      3.01 o 
  -1  -4   6      564.93      533.50      6.81 o 
   0  -4   6     1174.57     1213.88     13.46 o 
   1  -4   6       28.88       45.17      1.48 o 
   2  -4   6      219.84      246.92      3.74 o 
   3  -4   6       77.91       84.09      2.26 o 
   4  -4   6      330.48      319.37      5.25 o 
   5  -4   6        1.38        0.37      1.11 o 
   6  -4   6      125.65      129.31      3.46 o 
   7  -4   6       95.39       90.06      3.91 o 
   8  -4   6       24.87       24.83      2.87 o 
   9  -4   6       12.88       15.96      2.70 o 
 -11  -3   6        1.79        3.89      4.68 o 
 -10  -3   6       21.87       16.82      3.85 o 
  -9  -3   6        4.98       -5.11      6.65 o 
  -8  -3   6        6.15        6.64      5.04 o 
  -7  -3   6      168.74      176.28      5.87 o 
  -6  -3   6       12.11        8.45      1.29 o 
  -5  -3   6        5.63        4.56      1.09 o 
  -4  -3   6        0.34        0.42      0.73 o 
  -3  -3   6        3.50        1.84      0.72 o 
  -2  -3   6        1.07        0.34      0.93 o 
  -1  -3   6      126.97      145.93      2.63 o 
   0  -3   6       23.62       22.75      0.91 o 
   1  -3   6      104.89       88.83      1.73 o 
   2  -3   6      119.76      128.01      2.73 o 
   3  -3   6       23.27       21.09      1.03 o 
   4  -3   6        4.41        5.20      0.95 o 
   5  -3   6      197.29      185.78      3.64 o 
   6  -3   6       22.67       18.45      1.95 o 
   7  -3   6        0.42        3.58      1.47 o 
   8  -3   6       35.02       36.13      2.86 o 
   9  -3   6       16.54       17.78      2.50 o 
  10  -3   6        0.00       -0.28      1.89 o 
 -11  -2   6       10.35       12.23      4.37 o 
 -10  -2   6        4.49        1.90      3.38 o 
  -9  -2   6        1.86        2.28      3.82 o 
  -8  -2   6       27.79       43.62      5.35 o 
  -7  -2   6       54.55       52.83      3.45 o 
  -6  -2   6        3.04        0.70      1.02 o 
  -5  -2   6       27.52       23.05      1.73 o 
  -4  -2   6        3.82        1.49      0.79 o 
  -3  -2   6      274.83      314.83      4.30 o 
  -2  -2   6       33.99       42.79      1.46 o 
  -1  -2   6      385.23      440.98      5.55 o 
   0  -2   6     1163.46     1228.49     11.74 o 
   1  -2   6      379.98      370.57      4.48 o 
   2  -2   6      139.56      140.81      2.89 o 
   3  -2   6       26.99       19.32      0.86 o 
   4  -2   6       94.32       79.25      1.77 o 
   5  -2   6        2.57        0.88      0.87 o 
   6  -2   6       36.45       37.44      2.21 o 
   7  -2   6       72.17       65.11      2.46 o 
   8  -2   6        5.08        3.83      1.84 o 
   9  -2   6       13.22        7.36      1.74 o 
  10  -2   6        8.95        7.91      2.40 o 
 -11  -1   6        8.45        9.41      4.02 o 
 -10  -1   6        2.56        0.71      3.54 o 
  -9  -1   6        0.42       -3.62      3.62 o 
  -8  -1   6        2.00        3.07      3.53 o 
  -7  -1   6       27.88       28.72      2.14 o 
  -6  -1   6      141.33      153.30      3.91 o 
  -5  -1   6       15.47       16.12      1.47 o 
  -4  -1   6      189.13      194.52      3.35 o 
  -3  -1   6      144.63      130.54      2.42 o 
  -2  -1   6      590.74      573.91      6.96 o 
  -1  -1   6      441.22      461.72      6.03 o 
   0  -1   6      237.34      236.37      2.77 o 
   1  -1   6       78.69      100.44      2.70 o 
   2  -1   6       17.19       14.24      1.02 o 
   3  -1   6      314.72      306.91      8.29 o 
   4  -1   6      127.28      137.26      2.36 o 
   5  -1   6       71.36       70.01      1.79 o 
   6  -1   6        1.71        1.88      0.95 o 
   7  -1   6        0.16       -0.95      1.34 o 
   8  -1   6       20.05       19.96      1.76 o 
   9  -1   6       27.64       33.22      2.52 o 
  10  -1   6       16.49       17.23      2.62 o 
  11  -1   6        0.88       -0.73      2.28 o 
 -11   0   6        0.85       -2.59      3.66 o 
 -10   0   6        0.28       -0.70      4.16 o 
  -9   0   6        0.01        0.45      3.61 o 
  -8   0   6       20.74       23.51      5.93 o 
  -7   0   6       24.72       17.74      2.18 o 
  -6   0   6       76.61       74.52      2.76 o 
  -5   0   6       14.65       16.17      1.34 o 
  -4   0   6       89.33       81.32      2.30 o 
  -3   0   6       66.01       88.40      1.94 o 
  -2   0   6      116.92      108.48      1.96 o 
  -1   0   6       89.14       88.18      1.88 o 
   0   0   6      483.79      466.18      5.28 o 
   1   0   6      675.35      699.48     10.53 o 
   2   0   6      211.02      270.71      8.13 o 
   3   0   6        2.44        2.28      0.67 o 
   4   0   6      159.72      178.64      5.91 o 
   5   0   6       27.11       20.41      0.96 o 
   6   0   6        6.27        4.59      1.21 o 
   7   0   6       17.34       15.75      1.41 o 
   8   0   6       50.17       44.38      1.87 o 
   9   0   6        0.22        0.39      1.68 o 
  10   0   6       22.73       23.94      2.72 o 
  11   0   6        0.11        0.22      2.13 o 
 -11   1   6        1.97       -3.59      4.26 o 
 -10   1   6        0.21       -0.81      3.48 o 
  -9   1   6       11.67       12.16      4.43 o 
  -8   1   6        3.28       -2.38      3.41 o 
  -7   1   6        5.22        4.31      1.95 o 
  -6   1   6        0.97        0.19      1.12 o 
  -5   1   6       52.59       52.21      2.02 o 
  -4   1   6        0.94        1.36      1.01 o 
  -3   1   6       59.38       52.81      1.52 o 
  -2   1   6      601.62      651.63      7.18 o 
  -1   1   6      177.23      166.73      2.48 o 
   0   1   6     4730.55     5045.86     51.04 o 
   1   1   6      434.28      489.64      7.62 o 
   2   1   6     1390.36     1426.68     42.66 o 
   3   1   6       22.27       22.01      2.43 o 
   4   1   6      227.92      239.20      4.54 o 
   5   1   6      104.94      100.99      1.94 o 
   6   1   6       78.66       80.63      2.26 o 
   7   1   6       45.56       37.59      1.50 o 
   8   1   6      114.64      122.17      4.35 o 
   9   1   6        4.24        4.72      1.86 o 
  10   1   6       12.02       15.13      2.42 o 
  11   1   6        8.25        8.86      2.50 o 
 -11   2   6        6.31        5.37      5.42 o 
 -10   2   6        0.90       -1.23      3.60 o 
  -9   2   6        1.41       -1.90      3.75 o 
  -8   2   6        0.71       -2.21      3.37 o 
  -7   2   6      116.39      125.42      5.99 o 
  -6   2   6        4.66        3.92      1.30 o 
  -5   2   6      401.35      416.47      6.78 o 
  -4   2   6        5.07        5.34      0.88 o 
  -3   2   6      219.30      211.94      3.55 o 
  -2   2   6       33.75       41.66      1.27 o 
  -1   2   6      700.73      742.19      7.77 o 
   0   2   6      455.87      490.78      6.03 o 
   1   2   6       25.94       27.22      2.03 o 
   2   2   6        9.13        9.31      1.88 o 
   3   2   6       13.31       20.63      6.07 o 
   4   2   6        9.57       11.11      1.03 o 
   5   2   6     1647.09     1643.73     17.70 o 
   6   2   6      633.31      667.74      7.48 o 
   7   2   6       19.02       14.82      1.36 o 
   8   2   6        2.17        0.05      1.11 o 
   9   2   6        7.33        3.00      1.69 o 
  10   2   6       44.94       36.11      3.01 o 
  11   2   6        1.31        0.52      4.07 o 
  12   2   6        0.17        1.98      2.50 o 
 -11   3   6        6.41       11.05      5.45 o 
 -10   3   6       14.05       11.24      4.42 o 
  -9   3   6        0.26        1.62      3.98 o 
  -8   3   6      262.98      254.40     14.98 o 
  -7   3   6       16.84       15.47      2.32 o 
  -6   3   6        9.75       12.26      1.82 o 
  -5   3   6        1.01        1.51      1.09 o 
  -4   3   6      190.53      196.03      3.67 o 
  -3   3   6      641.39      685.43      9.20 o 
  -2   3   6       26.33       24.99      0.93 o 
  -1   3   6       24.97       30.64      0.98 o 
   0   3   6      923.65     1016.31     10.19 o 
   1   3   6      123.73      174.94      2.81 o 
   2   3   6     3414.94     3691.99     91.76 o 
   3   3   6     4639.34     4925.18     66.95 o 
   4   3   6     1009.99     1058.14     11.50 o 
   5   3   6        2.73        2.79      0.59 o 
   6   3   6      679.10      668.56      8.05 o 
   7   3   6        0.92       -0.92      0.92 o 
   8   3   6       24.76       21.07      1.68 o 
   9   3   6        2.65        0.45      1.67 o 
  10   3   6       30.29       24.03      2.64 o 
  11   3   6        0.95       -0.73      1.89 o 
  12   3   6       17.61       27.76      3.37 o 
 -10   4   6        7.67       16.16      5.51 o 
  -9   4   6        7.51        7.14      4.52 o 
  -8   4   6        4.66        0.99      3.86 o 
  -7   4   6       87.80       81.68      4.96 o 
  -6   4   6       50.98       53.05      2.57 o 
  -5   4   6       50.74       45.63      2.21 o 
  -4   4   6       13.05       16.59      1.47 o 
  -3   4   6     1359.66     1387.55     14.59 o 
  -2   4   6     1214.70     1240.24     13.85 o 
  -1   4   6      691.58      762.58      8.20 o 
   0   4   6       48.94       50.39      1.16 o 
   1   4   6      260.73      280.25      3.51 o 
   2   4   6      293.31      305.36      4.66 o 
   3   4   6     1312.61     1309.91     13.83 o 
   4   4   6      369.09      370.06      4.05 o 
   5   4   6      153.80      177.38      2.66 o 
   6   4   6       75.88       81.75      2.04 o 
   7   4   6       27.51       29.82      1.64 o 
   8   4   6       83.86       87.80      3.59 o 
   9   4   6       22.42       20.02      2.31 o 
  10   4   6        0.37        3.90      1.91 o 
  11   4   6        0.03       -1.98      1.98 o 
  12   4   6       12.38        9.39      2.77 o 
 -10   5   6        1.41        5.96      5.44 o 
  -9   5   6        8.24       14.29      4.89 o 
  -8   5   6      108.79      106.63      7.34 o 
  -7   5   6        3.41        4.61      2.10 o 
  -6   5   6      184.23      172.23      6.06 o 
  -5   5   6        9.13       11.51      1.54 o 
  -4   5   6       53.55       42.93      2.06 o 
  -3   5   6      182.07      186.59      3.48 o 
  -2   5   6       43.05       54.19      2.41 o 
  -1   5   6       17.62       22.48      1.05 o 
   0   5   6        4.64        2.53      0.70 o 
   1   5   6      553.42      560.43      6.50 o 
   2   5   6     2338.78     2459.51     25.38 o 
   3   5   6     1770.43     2045.42     22.95 o 
   4   5   6       98.83      104.69      1.65 o 
   5   5   6      132.98      130.84      2.11 o 
   6   5   6      194.66      185.38      2.98 o 
   7   5   6       40.94       38.02      1.84 o 
   8   5   6       27.48       25.21      1.81 o 
   9   5   6       54.25       46.02      2.92 o 
  10   5   6       12.50       12.66      2.23 o 
  11   5   6        0.15       -1.63      1.87 o 
  12   5   6        3.95        4.00      2.43 o 
 -10   6   6        1.35        0.30      8.64 o 
  -9   6   6        0.08       -0.55      5.97 o 
  -8   6   6        0.43       -3.60      3.60 o 
  -7   6   6       21.91       30.43      5.80 o 
  -6   6   6        0.05        0.31      1.79 o 
  -5   6   6      117.61      120.65      3.57 o 
  -4   6   6      137.73      133.67      3.49 o 
  -3   6   6        1.56        1.24      0.77 o 
  -2   6   6        8.21        6.18      0.82 o 
  -1   6   6      710.67      682.26      9.03 o 
   0   6   6     6700.94     6761.94     64.29 o 
   1   6   6      551.10      639.59      7.01 o 
   2   6   6      501.27      553.17      6.54 o 
   3   6   6      354.50      359.85      5.01 o 
   4   6   6       23.66       26.31      1.21 o 
   5   6   6      171.68      167.43      2.73 o 
   6   6   6      324.49      276.49      3.99 o 
   7   6   6        8.79        6.58      1.07 o 
   8   6   6       99.83       93.73      3.01 o 
   9   6   6        9.19        8.85      1.98 o 
  10   6   6       27.13       30.24      2.90 o 
  11   6   6        6.98        6.86      2.14 o 
  12   6   6       16.91       11.09      2.69 o 
  -9   7   6       24.55       29.12      8.74 o 
  -8   7   6        7.93       12.01      4.43 o 
  -7   7   6       17.93       20.09      4.66 o 
  -6   7   6       45.72       41.73      3.21 o 
  -5   7   6       44.96       48.74      3.10 o 
  -4   7   6      278.35      286.58      4.72 o 
  -3   7   6      105.71      104.50      2.56 o 
  -2   7   6       62.43       57.21      2.00 o 
  -1   7   6      177.28      177.06      3.27 o 
   0   7   6       31.20       34.54      1.65 o 
   1   7   6      300.08      295.39      4.63 o 
   2   7   6     1624.92     1655.64     16.64 o 
   3   7   6      801.93      735.71      9.36 o 
   4   7   6      433.18      477.85      6.61 o 
   5   7   6      132.08      133.95      2.50 o 
   6   7   6      374.77      396.40      5.26 o 
   7   7   6      174.77      174.42      3.50 o 
   8   7   6      282.73      305.38      7.00 o 
   9   7   6      128.22      134.65      4.66 o 
  10   7   6        3.52        5.19      1.93 o 
  11   7   6        2.41        2.98      2.11 o 
  12   7   6       22.56       27.92      3.27 o 
  -9   8   6       21.76       25.05      6.20 o 
  -8   8   6        9.98       15.28      5.07 o 
  -7   8   6        0.04        4.49      4.08 o 
  -6   8   6       26.59       33.71      3.14 o 
  -5   8   6       59.51       55.52      2.67 o 
  -4   8   6        1.83        0.40      1.14 o 
  -3   8   6      177.21      176.81      4.07 o 
  -2   8   6      235.52      233.99      4.53 o 
  -1   8   6       26.69       26.78      1.45 o 
   0   8   6      414.49      421.98      5.91 o 
   1   8   6       86.56       89.30      2.04 o 
   2   8   6      377.60      373.47      4.84 o 
   3   8   6        6.72        6.25      0.79 o 
   4   8   6      276.43      336.88      5.29 o 
   5   8   6       14.09       17.77      1.44 o 
   6   8   6        7.31        9.71      1.01 o 
   7   8   6      107.85      125.35      2.78 o 
   8   8   6       11.75        9.06      1.87 o 
   9   8   6       40.87       36.12      2.76 o 
  10   8   6        0.41       -1.17      1.67 o 
  11   8   6       30.88       28.14      3.03 o 
  12   8   6        2.32       -0.23      2.25 o 
  -9   9   6        1.43       -2.55      5.20 o 
  -8   9   6        0.17        2.28      6.52 o 
  -7   9   6       23.49       31.16     12.34 o 
  -6   9   6        2.62        6.58      2.29 o 
  -5   9   6      138.57      126.47      4.85 o 
  -4   9   6       60.67       62.65      3.87 o 
  -3   9   6       40.81       41.57      2.25 o 
  -2   9   6      124.58      133.72      3.89 o 
  -1   9   6       15.15       18.01      1.52 o 
   0   9   6      150.72      150.09      3.17 o 
   1   9   6      834.84      892.31     15.88 o 
   2   9   6      378.26      371.33      5.04 o 
   3   9   6        8.91       14.50      1.07 o 
   4   9   6      602.80      671.02      7.89 o 
   5   9   6        2.21        3.73      1.35 o 
   6   9   6       96.45       88.78      2.44 o 
   7   9   6      272.80      275.41      4.68 o 
   8   9   6       12.87        8.54      1.82 o 
   9   9   6        7.46        6.69      1.87 o 
  10   9   6       20.09       20.96      2.70 o 
  11   9   6        0.81        2.50      2.03 o 
  12   9   6        8.34        9.62      2.52 o 
  -8  10   6        0.48       -6.40      6.40 o 
  -7  10   6       12.25       13.19      5.03 o 
  -6  10   6       62.78       77.17     17.11 o 
  -5  10   6       17.22       25.15      7.11 o 
  -4  10   6        0.20        1.02      1.92 o 
  -3  10   6       64.99       66.91      3.49 o 
  -2  10   6        2.54        3.86      1.31 o 
  -1  10   6        6.02        4.13      1.18 o 
   0  10   6        0.38        1.95      1.01 o 
   1  10   6        0.39       -0.35      0.78 o 
   2  10   6       44.53       45.00      2.20 o 
   3  10   6       87.32      101.69      2.43 o 
   4  10   6       12.81       17.44      1.23 o 
   5  10   6      124.64      138.80      3.27 o 
   6  10   6       34.85       46.12      2.02 o 
   7  10   6       44.84       48.33      2.29 o 
   8  10   6        0.17       -1.47      1.47 o 
   9  10   6       83.40       80.63      3.87 o 
  10  10   6        0.00       -1.56      1.56 o 
  11  10   6        1.43        2.36      2.01 o 
  12  10   6        1.59        0.84      2.68 o 
  -8  11   6        0.22       -2.91      5.32 o 
  -7  11   6       18.56        2.76      6.93 o 
  -6  11   6       50.70       49.56      6.10 o 
  -5  11   6       19.14       27.79      7.47 o 
  -4  11   6        0.13        1.63      3.02 o 
  -3  11   6      462.48      416.98      9.17 o 
  -2  11   6      142.04      136.78      3.90 o 
  -1  11   6       70.41       54.76      2.60 o 
   0  11   6      135.97      133.00      4.57 o 
   1  11   6       31.20       26.20      3.36 o 
   2  11   6       83.13       77.76      2.72 o 
   3  11   6        4.80        5.34      1.24 o 
   4  11   6       55.21       63.32      2.44 o 
   5  11   6        3.91        6.59      1.13 o 
   6  11   6        1.34       -1.36      1.36 o 
   7  11   6      101.23      101.58      3.22 o 
   8  11   6       23.58       18.72      2.40 o 
   9  11   6       99.79       95.92      5.01 o 
  10  11   6       11.31        7.84      2.65 o 
  11  11   6       45.38       38.70      4.16 o 
  12  11   6        3.23        4.37      4.91 o 
  -7  12   6       21.52       25.12      8.50 o 
  -6  12   6        6.42        8.50      6.46 o 
  -5  12   6        3.01        3.90      7.29 o 
  -4  12   6        2.05       -2.83      3.69 o 
  -3  12   6       41.89       46.92      4.09 o 
  -2  12   6      123.64      114.50      5.53 o 
  -1  12   6       45.64       38.92      2.68 o 
   0  12   6      300.62      288.88      5.72 o 
   1  12   6      640.02      617.78      9.41 o 
   2  12   6       16.48       11.94      1.56 o 
   3  12   6       22.27       22.12      1.81 o 
   4  12   6        1.89       -0.09      1.09 o 
   5  12   6      156.11      174.95      5.24 o 
   6  12   6       13.45       14.17      2.25 o 
   7  12   6        0.59        1.57      1.74 o 
   8  12   6        4.31        6.10      2.57 o 
   9  12   6       46.28       46.56      4.56 o 
  10  12   6       21.17       19.52      3.41 o 
  11  12   6        9.69       12.39      3.14 o 
  12  12   6        1.41        0.94      3.53 o 
  -6  13   6       11.78        3.05      6.55 o 
  -5  13   6        8.16        5.72      6.87 o 
  -4  13   6       23.94       29.10      5.14 o 
  -3  13   6        1.39        6.63      4.02 o 
  -2  13   6       72.10       87.42      7.05 o 
  -1  13   6      247.89      233.38      7.70 o 
   0  13   6      499.67      442.19      9.52 o 
   1  13   6       12.64        9.79      1.65 o 
   2  13   6       88.55       87.62      3.31 o 
   3  13   6        1.01       -1.38      1.38 o 
   4  13   6        1.13       -1.50      1.50 o 
   5  13   6        0.18        0.87      1.82 o 
   6  13   6       36.99       39.49      3.04 o 
   7  13   6       28.03       27.78      2.90 o 
   8  13   6       17.57       26.96      2.92 o 
   9  13   6        4.93        5.32      2.72 o 
  10  13   6        2.11        1.36      2.39 o 
  11  13   6       21.00       19.84      4.93 o 
  12  13   6        0.57        6.67      7.97 o 
  -5  14   6        3.19        4.12      6.78 o 
  -4  14   6       85.10       83.70      7.44 o 
  -3  14   6       31.75       26.33      5.43 o 
  -2  14   6        6.26        8.36      4.35 o 
  -1  14   6       41.42       38.10      5.05 o 
   0  14   6        0.07        1.01      3.93 o 
   1  14   6       47.53       51.17      9.82 o 
   2  14   6      154.21      176.84      6.83 o 
   3  14   6       59.60       58.73      3.52 o 
   4  14   6      101.54       91.85      3.88 o 
   5  14   6       14.05       20.21      2.67 o 
   6  14   6      135.66      129.74      5.02 o 
   7  14   6       14.94       10.01      4.23 o 
   8  14   6       48.69       45.69      3.58 o 
   9  14   6        0.06        0.74      3.11 o 
  10  14   6      107.45      111.59     14.22 o 
  11  14   6       15.51       22.81      8.92 o 
  -5  15   6       13.45       22.99      8.62 o 
  -4  15   6        0.01       -4.92      5.96 o 
  -3  15   6        1.79       -3.75      4.50 o 
  -2  15   6        6.48        2.77      4.35 o 
  -1  15   6        0.01        6.49      4.19 o 
   0  15   6        0.46        5.29      3.89 o 
   1  15   6        6.98       10.99      4.07 o 
   2  15   6      111.87      120.56      7.55 o 
   3  15   6       33.38       27.98      3.93 o 
   4  15   6       14.10       11.40      3.49 o 
   5  15   6       32.45       44.78      5.34 o 
   6  15   6       36.14       29.15      3.73 o 
   7  15   6       11.43       12.70      3.75 o 
   8  15   6        0.05        0.31      3.70 o 
   9  15   6        8.49        3.41      7.38 o 
  10  15   6        4.17       22.99      8.86 o 
  11  15   6       16.75       25.66      9.87 o 
  -4  16   6       20.33       35.05      9.66 o 
  -3  16   6        0.51       -5.96      5.96 o 
  -2  16   6      128.34      142.55      9.26 o 
  -1  16   6        0.77       -2.12      4.44 o 
   0  16   6        0.01       -2.24      4.18 o 
   1  16   6       54.50       51.05      8.10 o 
   2  16   6       62.81       82.25      6.87 o 
   3  16   6        0.19       -2.66      3.09 o 
   4  16   6       11.91       12.92      3.73 o 
   5  16   6        5.05        2.06      3.72 o 
   6  16   6       58.09       60.99      6.18 o 
   7  16   6       13.50       14.12      4.67 o 
   8  16   6       28.18       35.02      9.41 o 
   9  16   6       11.20        7.35      8.18 o 
  10  16   6        0.01        9.87      8.18 o 
  -2  17   6       20.60       17.36      8.38 o 
  -1  17   6        1.59        4.52      4.71 o 
   0  17   6        5.97       11.57      5.25 o 
   1  17   6        0.13       -1.19      4.33 o 
   2  17   6       30.79       35.73      7.50 o 
   3  17   6       30.64       37.36      4.78 o 
   4  17   6        4.10        0.45      4.59 o 
   5  17   6        9.45       13.18      4.64 o 
   6  17   6       15.00       24.66      7.64 o 
   7  17   6        5.63        4.04      4.15 o 
   8  17   6       10.16        6.64      5.47 o 
   9  17   6        1.34       -5.16      7.47 o 
  10  17   6        1.39        4.38      7.88 o 
  -1  18   6       26.89       51.40     10.37 o 
   0  18   6        4.76        7.45      6.36 o 
   1  18   6        1.09        5.92      3.89 o 
   2  18   6        4.84        9.29      4.18 o 
   3  18   6        0.03        2.50      3.89 o 
   4  18   6        0.96       -0.45      4.19 o 
   5  18   6        0.88        4.64      4.64 o 
   6  18   6        8.00        8.57      4.85 o 
   7  18   6        5.04        1.96      8.09 o 
   8  18   6        6.76       21.98      9.30 o 
   9  18   6        1.69        3.41      8.56 o 
   1  19   6        0.99       -4.05      4.05 o 
   2  19   6       20.54       23.56      5.10 o 
   3  19   6       34.67       29.89      6.87 o 
   4  19   6       28.43       30.73      6.27 o 
   5  19   6        2.77        2.03      7.60 o 
   6  19   6        0.23        7.87      5.01 o 
   7  19   6        8.79        9.99      5.44 o 
  -5 -13   7       16.47       -0.33      6.22 o 
  -4 -13   7        0.57       -0.88      4.02 o 
  -3 -13   7       11.35       17.77      4.25 o 
  -2 -13   7        0.47       -0.24      3.17 o 
  -1 -13   7        0.55       -1.65      3.25 o 
  -7 -12   7        6.98        0.53      6.01 o 
  -6 -12   7        0.07        0.39      6.16 o 
  -5 -12   7        1.86       -5.14      5.14 o 
  -4 -12   7        4.38        1.29      3.27 o 
  -3 -12   7       17.29       20.43      4.03 o 
  -2 -12   7        0.23       -2.96      2.96 o 
  -1 -12   7        3.41       -0.54      3.07 o 
   0 -12   7       32.19       32.18      4.19 o 
   1 -12   7        7.80       11.08      3.59 o 
   2 -12   7        9.48        8.39      3.35 o 
  -8 -11   7        2.44        2.70      6.67 o 
  -7 -11   7       27.08       27.47      8.12 o 
  -6 -11   7        0.73        0.47      5.51 o 
  -5 -11   7       13.32        2.06      3.12 o 
  -4 -11   7        2.58        2.55      2.99 o 
  -3 -11   7        7.80       10.68      3.49 o 
  -2 -11   7        3.04       -0.36      2.79 o 
  -1 -11   7        2.40        0.47      2.76 o 
   0 -11   7       12.89       10.43      3.13 o 
   1 -11   7        8.16        9.83      3.29 o 
   2 -11   7        0.36        2.04      2.77 o 
   3 -11   7        0.01        1.67      2.36 o 
  -9 -10   7        0.01       -6.87      6.87 o 
  -8 -10   7        0.01        4.65      6.34 o 
  -7 -10   7        9.54       15.73      6.96 o 
  -6 -10   7        5.23        7.92      6.68 o 
  -5 -10   7       14.77       10.49      3.40 o 
  -4 -10   7        8.74        5.48      2.96 o 
  -3 -10   7        2.94        1.17      2.80 o 
  -2 -10   7       55.02       45.89      4.54 o 
  -1 -10   7      159.70      170.74      6.78 o 
   0 -10   7        4.22        8.90      2.88 o 
   1 -10   7        6.20        7.11      2.39 o 
   2 -10   7       39.36       46.85      3.53 o 
   3 -10   7        2.21        1.92      2.19 o 
   4 -10   7       39.32       39.60      4.03 o 
  -9  -9   7       16.97       27.91      8.74 o 
  -8  -9   7        1.10       -5.18      5.18 o 
  -7  -9   7        1.41        8.03      5.93 o 
  -6  -9   7       10.82       -1.99      2.84 o 
  -5  -9   7      135.82      130.76      7.66 o 
  -4  -9   7       59.19       68.10      4.77 o 
  -3  -9   7        4.83        4.53      2.73 o 
  -2  -9   7      191.91      185.43      8.98 o 
  -1  -9   7       15.99        9.48      2.76 o 
   0  -9   7       11.53       19.80      3.06 o 
   1  -9   7        6.13        6.23      2.15 o 
   2  -9   7      198.11      207.59      7.02 o 
   3  -9   7       10.33        7.46      2.70 o 
   4  -9   7       36.13       36.09      3.25 o 
   5  -9   7        9.49        9.85      2.53 o 
 -10  -8   7        9.43       13.62     11.05 o 
  -9  -8   7        0.24        2.91      4.65 o 
  -8  -8   7       29.23       30.40      6.01 o 
  -7  -8   7        6.84        3.62      3.95 o 
  -6  -8   7       12.98       12.17      2.82 o 
  -5  -8   7       39.55       46.33      4.27 o 
  -4  -8   7       44.40       44.00      3.96 o 
  -3  -8   7        0.01        3.19      2.48 o 
  -2  -8   7       63.59       63.74      4.14 o 
  -1  -8   7       67.67       67.95      3.44 o 
   0  -8   7       88.81       87.50      5.12 o 
   1  -8   7      317.23      319.82      7.46 o 
   2  -8   7       26.04       34.08      2.83 o 
   3  -8   7        0.21       -1.74      1.74 o 
   4  -8   7        0.81       -0.10      1.91 o 
   5  -8   7        1.36        1.80      2.13 o 
   6  -8   7        0.95       -0.19      2.15 o 
 -10  -7   7        0.31        9.59      5.60 o 
  -9  -7   7       12.46       13.62      5.20 o 
  -8  -7   7        1.74        1.53      3.97 o 
  -7  -7   7       20.38       20.03      3.62 o 
  -6  -7   7       11.77       13.64      2.76 o 
  -5  -7   7      108.73      104.77      4.63 o 
  -4  -7   7        0.05        0.46      1.97 o 
  -3  -7   7      118.22       98.04      6.75 o 
  -2  -7   7        4.12       10.44      3.06 o 
  -1  -7   7        0.20       -0.82      1.40 o 
   0  -7   7       79.24       80.74      3.00 o 
   1  -7   7        2.10        1.08      1.22 o 
   2  -7   7      295.45      294.21      6.08 o 
   3  -7   7       55.93       48.62      2.65 o 
   4  -7   7       21.86       21.74      2.53 o 
   5  -7   7      247.81      248.12      6.68 o 
   6  -7   7        0.00        0.97      2.09 o 
   7  -7   7        5.48        5.60      2.37 o 
 -11  -6   7        1.49        3.67      7.35 o 
 -10  -6   7        0.02       -0.82      4.37 o 
  -9  -6   7        3.68       12.55      6.38 o 
  -8  -6   7        0.49        1.30      3.88 o 
  -7  -6   7        8.02        2.71      4.14 o 
  -6  -6   7       17.74       14.56      2.72 o 
  -5  -6   7        4.92        7.13      2.61 o 
  -4  -6   7       22.75       28.89      2.26 o 
  -3  -6   7       24.96       23.12      2.80 o 
  -2  -6   7       11.02       14.41      1.52 o 
  -1  -6   7        7.88        7.39      1.25 o 
   0  -6   7       11.90       12.14      1.52 o 
   1  -6   7       55.35       50.74      2.12 o 
   2  -6   7       51.26       45.76      2.08 o 
   3  -6   7       56.91       43.53      2.10 o 
   4  -6   7      107.17      122.82      3.40 o 
   5  -6   7        3.78        2.24      1.86 o 
   6  -6   7       80.57       86.80      4.08 o 
   7  -6   7       10.79        8.89      2.63 o 
   8  -6   7        3.79        5.61      2.38 o 
 -11  -5   7        2.48        1.32      5.06 o 
 -10  -5   7        1.25       -2.27      6.83 o 
  -9  -5   7        5.60        0.10      4.05 o 
  -8  -5   7        0.11       -1.84      3.28 o 
  -7  -5   7       29.39       23.01      3.01 o 
  -6  -5   7        7.86        8.62      1.71 o 
  -5  -5   7       14.43       14.13      1.83 o 
  -4  -5   7       11.69       16.43      1.84 o 
  -3  -5   7       46.50       47.68      1.98 o 
  -2  -5   7        6.31        8.96      1.19 o 
  -1  -5   7      189.96      168.57      3.53 o 
   0  -5   7       19.48       25.19      1.51 o 
   1  -5   7       11.39        8.32      1.15 o 
   2  -5   7        0.98        0.58      0.97 o 
   3  -5   7       66.73       60.61      2.20 o 
   4  -5   7        5.02        0.90      1.33 o 
   5  -5   7       20.95       22.36      1.76 o 
   6  -5   7        9.09        6.99      2.20 o 
   7  -5   7        8.75        6.40      2.17 o 
   8  -5   7       64.22       67.42      3.91 o 
 -11  -4   7        0.86        5.47      4.95 o 
 -10  -4   7        0.43        2.00      4.54 o 
  -9  -4   7       25.42       41.83      8.56 o 
  -8  -4   7        7.02        3.81      3.62 o 
  -7  -4   7       49.80       46.85      3.64 o 
  -6  -4   7        8.82       10.18      2.34 o 
  -5  -4   7        1.44        1.72      1.34 o 
  -4  -4   7       89.86       81.24      2.61 o 
  -3  -4   7      121.16      105.47      2.68 o 
  -2  -4   7        0.30       -0.77      0.77 o 
  -1  -4   7        8.86        7.41      1.13 o 
   0  -4   7      177.50      197.96      3.10 o 
   1  -4   7       17.60       22.20      1.22 o 
   2  -4   7       64.55       60.98      2.14 o 
   3  -4   7       27.35       34.38      1.56 o 
   4  -4   7      346.86      353.63      5.58 o 
   5  -4   7        7.45       10.43      1.41 o 
   6  -4   7      100.16       99.63      3.13 o 
   7  -4   7        7.46        2.32      1.85 o 
   8  -4   7       39.66       41.41      3.14 o 
   9  -4   7        6.21        6.71      2.42 o 
 -11  -3   7        0.15        0.47      4.84 o 
 -10  -3   7        2.18       10.42      4.98 o 
  -9  -3   7       12.45        3.10      6.00 o 
  -8  -3   7       17.94       19.55      4.49 o 
  -7  -3   7       47.32       62.78      3.95 o 
  -6  -3   7      127.89      127.50      4.97 o 
  -5  -3   7       28.25       28.17      2.14 o 
  -4  -3   7       22.11       20.93      1.66 o 
  -3  -3   7       24.65       25.41      1.42 o 
  -2  -3   7        0.82       -0.73      0.73 o 
  -1  -3   7      658.37      646.62      8.63 o 
   0  -3   7       28.93       38.59      1.38 o 
   1  -3   7      468.82      480.35      5.36 o 
   2  -3   7        1.72        2.17      0.68 o 
   3  -3   7       33.82       43.76      1.41 o 
   4  -3   7        0.01        0.49      0.84 o 
   5  -3   7       33.33       36.26      1.70 o 
   6  -3   7        4.48        5.98      1.28 o 
   7  -3   7      280.84      277.98      7.48 o 
   8  -3   7        1.33       -0.84      1.73 o 
   9  -3   7        0.17        1.64      1.71 o 
  10  -3   7       67.28       67.49      7.76 o 
 -11  -2   7        0.54        0.34      4.69 o 
 -10  -2   7        0.60       -4.46      4.46 o 
  -9  -2   7        8.72       -0.05      4.07 o 
  -8  -2   7        7.17       -1.81      3.70 o 
  -7  -2   7       11.48       12.20      2.54 o 
  -6  -2   7        3.19        4.16      2.01 o 
  -5  -2   7      207.49      235.43      4.72 o 
  -4  -2   7       43.15       44.29      1.64 o 
  -3  -2   7        6.75        4.19      1.00 o 
  -2  -2   7        1.34       -0.17      0.74 o 
  -1  -2   7     1209.06     1233.09     14.83 o 
   0  -2   7       28.43       18.73      0.92 o 
   1  -2   7      576.77      608.10      6.68 o 
   2  -2   7      157.53      161.08      2.27 o 
   3  -2   7       10.21       13.06      0.98 o 
   4  -2   7      618.46      625.48      7.34 o 
   5  -2   7       71.28       71.83      2.08 o 
   6  -2   7      126.66      113.34      3.64 o 
   7  -2   7       30.42       31.20      1.85 o 
   8  -2   7       18.55       23.03      2.41 o 
   9  -2   7       12.36        8.91      1.76 o 
  10  -2   7        3.99        3.60      2.13 o 
 -11  -1   7        3.70        1.86      4.64 o 
 -10  -1   7       10.61       19.67      5.54 o 
  -9  -1   7        0.00       -3.02      3.66 o 
  -8  -1   7      145.08      162.19      8.47 o 
  -7  -1   7       38.98       25.81      3.07 o 
  -6  -1   7       11.94        7.34      2.95 o 
  -5  -1   7      224.35      255.77      4.58 o 
  -4  -1   7      145.40      158.13      3.79 o 
  -3  -1   7       71.55       73.01      2.02 o 
  -2  -1   7      285.85      309.77      4.81 o 
  -1  -1   7     1618.34     1659.76     19.32 o 
   0  -1   7      116.54      127.10      2.16 o 
   1  -1   7     1036.60     1096.59     13.13 o 
   2  -1   7      993.26     1026.08     15.31 o 
   3  -1   7       18.56       19.91      2.10 o 
   4  -1   7       25.13       38.49      1.59 o 
   5  -1   7      208.85      214.21      3.46 o 
   6  -1   7       91.30       87.48      2.43 o 
   7  -1   7      122.71      116.30      3.03 o 
   8  -1   7       43.16       46.35      2.82 o 
   9  -1   7       53.70       44.08      2.65 o 
  10  -1   7        0.24       -1.11      1.86 o 
 -11   0   7        0.68       -2.45      4.68 o 
 -10   0   7        0.14       -4.09      4.09 o 
  -9   0   7        6.58       14.33      4.65 o 
  -8   0   7        0.16       -3.44      3.44 o 
  -7   0   7        2.02        2.29      2.11 o 
  -6   0   7       53.68       40.57      2.53 o 
  -5   0   7       43.89       38.00      2.01 o 
  -4   0   7       80.75       79.58      2.12 o 
  -3   0   7      135.74      153.42      2.72 o 
  -2   0   7      380.06      411.80      5.90 o 
  -1   0   7      831.90      844.90     10.26 o 
   0   0   7       10.21       10.53      0.67 o 
   1   0   7       43.49       38.15      1.60 o 
   2   0   7       30.09       25.72      2.68 o 
   3   0   7        4.39        4.59      1.75 o 
   4   0   7        0.22       -0.24      1.29 o 
   5   0   7       16.40       18.28      0.99 o 
   6   0   7       56.74       54.03      2.30 o 
   7   0   7       36.27       36.45      2.25 o 
   8   0   7       34.45       29.69      1.72 o 
   9   0   7        0.28        2.93      1.74 o 
  10   0   7       33.63       31.15      3.15 o 
  11   0   7       21.36       21.64      2.91 o 
 -11   1   7        2.24        5.88      4.79 o 
 -10   1   7        0.06       -0.01      4.27 o 
  -9   1   7        5.33       13.32      4.85 o 
  -8   1   7        5.42        5.58     10.40 o 
  -7   1   7       64.21       74.52      3.99 o 
  -6   1   7      115.44      116.93      3.58 o 
  -5   1   7       10.71        9.22      1.38 o 
  -4   1   7      191.12      204.47      3.51 o 
  -3   1   7      196.01      240.52      3.61 o 
  -2   1   7       10.38       12.74      0.91 o 
  -1   1   7        4.03        2.48      0.66 o 
   0   1   7     1115.96     1183.62     15.02 o 
   1   1   7     5586.37     5868.78     79.52 o 
   2   1   7      219.31      231.45      8.19 o 
   3   1   7        2.16        5.27      1.88 o 
   4   1   7     1614.81     1638.89     25.92 o 
   5   1   7       36.58       49.53      2.09 o 
   6   1   7       63.55       57.62      1.81 o 
   7   1   7       38.97       37.82      1.88 o 
   8   1   7       11.56       17.60      1.79 o 
   9   1   7        3.07        2.20      1.74 o 
  10   1   7       13.43       12.99      2.36 o 
  11   1   7        5.98        3.66      2.14 o 
 -11   2   7        0.00       -4.80      4.80 o 
 -10   2   7       19.37       17.71      5.42 o 
  -9   2   7       11.94       15.78      4.99 o 
  -8   2   7       48.30       51.69      5.64 o 
  -7   2   7        0.49        1.44      7.14 o 
  -6   2   7       25.73       32.49      3.57 o 
  -5   2   7        0.08       -0.19      0.97 o 
  -4   2   7        7.02       12.24      1.21 o 
  -3   2   7       70.98       68.80      1.82 o 
  -2   2   7      264.65      295.16      3.90 o 
  -1   2   7      458.09      504.93      6.61 o 
   0   2   7     1859.14     1989.82     22.30 o 
   1   2   7      355.00      439.21      9.25 o 
   2   2   7     1762.59     1957.65     40.61 o 
   3   2   7        7.32       14.28      2.43 o 
   4   2   7      981.80     1071.04     15.87 o 
   5   2   7       13.59       13.49      0.75 o 
   6   2   7      541.98      499.89      6.22 o 
   7   2   7        7.54        8.00      1.06 o 
   8   2   7       61.58       65.54      3.74 o 
   9   2   7        7.01        7.18      1.88 o 
  10   2   7        0.73       -0.44      1.77 o 
  11   2   7       13.78       12.72      2.55 o 
 -10   3   7        1.99       -3.37      4.36 o 
  -9   3   7        0.30       -4.00      4.00 o 
  -8   3   7        9.79        5.38      4.08 o 
  -7   3   7       18.34       19.07      8.59 o 
  -6   3   7        0.40        3.12      1.41 o 
  -5   3   7      199.58      214.81      4.52 o 
  -4   3   7       73.36       93.22      3.62 o 
  -3   3   7      292.33      304.66      3.88 o 
  -2   3   7        1.98        0.49      0.55 o 
  -1   3   7       19.04       18.86      0.92 o 
   0   3   7      104.33      113.65      1.95 o 
   1   3   7      340.55      382.16      4.73 o 
   2   3   7      532.97      624.84     12.57 o 
   3   3   7      969.16     1032.27     15.16 o 
   4   3   7        8.65        7.75      0.96 o 
   5   3   7       10.59       10.12      0.75 o 
   6   3   7      265.44      279.57      3.99 o 
   7   3   7      368.08      361.31      5.69 o 
   8   3   7        2.27       -0.08      1.11 o 
   9   3   7        3.17        3.80      1.76 o 
  10   3   7       52.68       54.06      4.49 o 
  11   3   7        6.31        5.53      2.70 o 
  12   3   7        0.72       -1.81      2.08 o 
 -10   4   7        0.00       -1.56      4.36 o 
  -9   4   7        3.98       -0.18      4.30 o 
  -8   4   7       79.61       82.39     10.70 o 
  -7   4   7      125.16      123.33      7.19 o 
  -6   4   7      167.97      156.83      4.17 o 
  -5   4   7       28.36       20.36      1.74 o 
  -4   4   7        4.49        6.44      1.09 o 
  -3   4   7        4.13        7.26      1.04 o 
  -2   4   7       15.45       12.77      0.92 o 
  -1   4   7      210.03      225.35      2.83 o 
   0   4   7     1395.80     1479.91     14.76 o 
   1   4   7     7130.02     7484.87     70.56 o 
   2   4   7     3823.75     4009.10     49.39 o 
   3   4   7      224.19      161.69      2.86 o 
   4   4   7      223.40      232.75      2.87 o 
   5   4   7      275.60      244.54      3.24 o 
   6   4   7        1.38       -0.07      0.68 o 
   7   4   7      354.07      354.44      5.64 o 
   8   4   7       23.04       27.50      2.08 o 
   9   4   7        0.27       -1.49      1.49 o 
  10   4   7        5.60        6.18      2.02 o 
  11   4   7        0.56        2.15      1.96 o 
  12   4   7       10.57       17.55      2.91 o 
 -10   5   7        0.34        1.33      7.17 o 
  -9   5   7        1.08        0.87      4.49 o 
  -8   5   7       19.32       19.25      5.50 o 
  -7   5   7       16.52       14.01      4.28 o 
  -6   5   7       76.43       66.14      3.15 o 
  -5   5   7       17.48       19.48      1.80 o 
  -4   5   7        5.76        6.25      1.23 o 
  -3   5   7      191.35      194.98      3.97 o 
  -2   5   7      328.85      364.79      4.85 o 
  -1   5   7       43.72       51.43      1.50 o 
   0   5   7      150.44      163.91      2.45 o 
   1   5   7       89.09      101.64      2.21 o 
   2   5   7     2114.04     2112.36     23.68 o 
   3   5   7      461.64      485.91      5.55 o 
   4   5   7        2.17        2.10      0.53 o 
   5   5   7       19.35       16.93      0.91 o 
   6   5   7       23.92       31.03      1.27 o 
   7   5   7        0.10        0.55      1.00 o 
   8   5   7        1.27        0.03      1.14 o 
   9   5   7      133.21      136.23      4.68 o 
  10   5   7       12.73       17.16      2.40 o 
  11   5   7        5.73        4.80      2.38 o 
  12   5   7        1.99       -0.55      2.78 o 
 -10   6   7       14.56       49.92     10.52 o 
  -9   6   7        4.88        6.60      4.67 o 
  -8   6   7        1.62       -3.55      3.55 o 
  -7   6   7        3.30        6.71      3.80 o 
  -6   6   7       89.11       99.95      5.80 o 
  -5   6   7      127.29      130.17      3.71 o 
  -4   6   7        4.54        3.16      1.21 o 
  -3   6   7      120.49      125.58      2.92 o 
  -2   6   7      232.91      307.50      5.22 o 
  -1   6   7        4.06        2.82      0.70 o 
   0   6   7      660.22      681.80      7.57 o 
   1   6   7     1140.87     1139.59     12.53 o 
   2   6   7       25.31       35.22      1.27 o 
   3   6   7     1541.19     1633.19     18.73 o 
   4   6   7       43.75       36.63      1.27 o 
   5   6   7        5.19        4.77      0.73 o 
   6   6   7      180.04      188.45      3.05 o 
   7   6   7      222.16      211.36      4.16 o 
   8   6   7        2.56        2.50      1.27 o 
   9   6   7        1.29       -0.22      1.66 o 
  10   6   7       14.95       15.33      2.36 o 
  11   6   7        2.55        3.09      2.03 o 
  12   6   7        1.12       -0.48      2.16 o 
  -9   7   7        5.68        7.35      7.47 o 
  -8   7   7        0.07        0.07      4.32 o 
  -7   7   7       32.72       28.81      4.92 o 
  -6   7   7       80.35       77.91      4.72 o 
  -5   7   7       30.15       36.62      2.79 o 
  -4   7   7        0.82        1.51      1.24 o 
  -3   7   7       14.65       13.92      1.22 o 
  -2   7   7      597.93      587.40      8.48 o 
  -1   7   7       28.73       45.94      1.57 o 
   0   7   7      144.49      122.66      2.38 o 
   1   7   7        4.08        4.25      0.86 o 
   2   7   7      106.66      139.24      2.78 o 
   3   7   7      520.60      540.60      7.18 o 
   4   7   7        0.02        0.42      0.82 o 
   5   7   7      111.24      117.07      2.18 o 
   6   7   7      288.89      270.61      4.37 o 
   7   7   7       14.06       15.05      1.36 o 
   8   7   7       58.55       49.23      2.35 o 
   9   7   7        8.50        8.72      2.00 o 
  10   7   7        1.23        0.79      1.84 o 
  11   7   7        2.17        4.15      2.08 o 
  12   7   7        0.61        2.28      2.20 o 
  -9   8   7       36.98       35.14      9.57 o 
  -8   8   7        0.10       -1.93      4.31 o 
  -7   8   7       28.92       24.37      4.98 o 
  -6   8   7        9.00        2.94      3.86 o 
  -5   8   7       14.89       10.42      2.28 o 
  -4   8   7       30.93       34.42      1.89 o 
  -3   8   7        0.55        1.21      0.91 o 
  -2   8   7        6.66        4.63      1.44 o 
  -1   8   7      355.51      355.37      5.82 o 
   0   8   7       71.27       59.72      1.74 o 
   1   8   7      434.35      459.66      5.71 o 
   2   8   7        7.09        3.70      0.71 o 
   3   8   7       15.37       11.63      1.17 o 
   4   8   7       12.01        7.23      1.01 o 
   5   8   7       31.47       34.69      1.52 o 
   6   8   7      224.96      215.42      4.68 o 
   7   8   7       34.82       36.93      1.78 o 
   8   8   7       76.40       73.13      3.03 o 
   9   8   7        1.33       -2.13      2.13 o 
  10   8   7       22.85       15.60      2.42 o 
  11   8   7       51.21       56.03      3.75 o 
  12   8   7        1.52        0.88      2.20 o 
  -9   9   7        3.87       -6.81      6.81 o 
  -8   9   7       39.91       52.15      6.81 o 
  -7   9   7       21.07       34.15     10.19 o 
  -6   9   7       10.75       13.53      5.56 o 
  -5   9   7       10.45       15.06      2.47 o 
  -4   9   7       15.14       13.48      2.02 o 
  -3   9   7      147.40      134.95      3.68 o 
  -2   9   7       17.84       18.27      1.66 o 
  -1   9   7        4.94        8.28      1.15 o 
   0   9   7      511.12      468.37      7.20 o 
   1   9   7        8.77       17.87      1.17 o 
   2   9   7       52.72       69.02      1.88 o 
   3   9   7       22.66       25.07      1.34 o 
   4   9   7       26.39       31.19      1.65 o 
   5   9   7       27.10       30.25      1.57 o 
   6   9   7       63.35       74.47      2.26 o 
   7   9   7      194.83      202.79      4.40 o 
   8   9   7      187.47      197.73      5.55 o 
   9   9   7       49.17       44.65      4.40 o 
  10   9   7        1.86        6.81      2.04 o 
  11   9   7       41.55       41.29      3.43 o 
  12   9   7        0.41        4.09      2.42 o 
  -8  10   7        0.29       -5.90      5.90 o 
  -7  10   7       29.21       31.02      5.59 o 
  -6  10   7        5.91        9.81      4.43 o 
  -5  10   7       15.49       25.98      4.73 o 
  -4  10   7       99.19       87.80      4.89 o 
  -3  10   7      648.57      613.17     10.07 o 
  -2  10   7      647.40      610.66      9.27 o 
  -1  10   7       26.95       20.02      1.70 o 
   0  10   7       49.85       54.88      2.29 o 
   1  10   7      123.38      134.10      3.11 o 
   2  10   7      174.19      177.34      3.40 o 
   3  10   7      135.06      126.11      2.66 o 
   4  10   7      193.76      184.74      3.97 o 
   5  10   7      190.92      181.20      3.71 o 
   6  10   7        5.00        3.74      1.08 o 
   7  10   7       10.99       12.21      1.54 o 
   8  10   7       85.29       92.44      5.08 o 
   9  10   7       96.64      105.74      4.32 o 
  10  10   7        2.97        0.47      1.95 o 
  11  10   7        3.64        3.90      2.16 o 
  12  10   7        0.97        1.44      4.35 o 
  -7  11   7        1.89        0.24      6.64 o 
  -6  11   7       76.55       92.62      7.42 o 
  -5  11   7       12.81       15.78      4.70 o 
  -4  11   7       18.70       12.14      4.26 o 
  -3  11   7       82.30       66.08      4.40 o 
  -2  11   7      395.65      401.44      7.17 o 
  -1  11   7      614.67      604.52      9.28 o 
   0  11   7       32.14       27.76      1.89 o 
   1  11   7      281.95      283.20      6.07 o 
   2  11   7      124.20      123.08      3.03 o 
   3  11   7        6.93        2.66      1.00 o 
   4  11   7      157.11      181.02      4.02 o 
   5  11   7       60.29       51.14      2.74 o 
   6  11   7       60.36       54.31      2.96 o 
   7  11   7       51.01       54.45      3.17 o 
   8  11   7       35.87       28.19      3.13 o 
   9  11   7        1.45        3.14      2.24 o 
  10  11   7       12.27        3.46      2.40 o 
  11  11   7        0.83        1.86      2.58 o 
  12  11   7        2.58        2.87      2.88 o 
  -7  12   7        9.12        9.30      7.56 o 
  -6  12   7        2.56        0.55      4.73 o 
  -5  12   7        3.49        1.51      4.31 o 
  -4  12   7      165.63      173.21     13.85 o 
  -3  12   7      135.72      140.16     21.73 o 
  -2  12   7      236.65      188.15      6.80 o 
  -1  12   7       78.07       74.46      3.03 o 
   0  12   7      431.96      394.16      6.96 o 
   1  12   7      194.01      184.68      4.35 o 
   2  12   7      277.21      248.99      7.64 o 
   3  12   7      119.29      127.42      3.42 o 
   4  12   7      194.44      202.88      7.31 o 
   5  12   7     1155.75     1115.88     16.34 o 
   6  12   7       89.19       93.21      7.23 o 
   7  12   7       23.50       23.34      2.53 o 
   8  12   7       28.90       22.91      3.19 o 
   9  12   7       36.17       37.49      3.75 o 
  10  12   7       26.16       21.92      3.38 o 
  11  12   7        1.99       -0.74      2.34 o 
  12  12   7        3.51        2.95      3.43 o 
  -6  13   7        2.77       -4.74      6.87 o 
  -5  13   7       14.75        9.19      6.46 o 
  -4  13   7        2.82        0.26      4.29 o 
  -3  13   7        7.46       17.70      7.05 o 
  -2  13   7       21.46       19.01      4.53 o 
  -1  13   7       74.72       76.58      6.15 o 
   0  13   7        1.86        0.24      1.75 o 
   1  13   7      674.52      666.73     12.65 o 
   2  13   7      544.48      567.09     11.14 o 
   3  13   7      412.65      434.41     12.18 o 
   4  13   7      749.39      737.30     13.39 o 
   5  13   7      177.33      172.39      4.98 o 
   6  13   7        5.23        3.96      1.94 o 
   7  13   7       12.21       12.02      2.32 o 
   8  13   7      257.11      277.70      8.76 o 
   9  13   7        1.24        4.24      2.53 o 
  10  13   7       19.46       22.23      3.60 o 
  11  13   7        9.72        8.85      3.26 o 
  12  13   7        2.39       -1.69      3.86 o 
  -5  14   7       40.16       59.43     10.19 o 
  -4  14   7        3.35        8.50      4.92 o 
  -3  14   7        9.75        8.26      4.74 o 
  -2  14   7       44.15       53.69      6.09 o 
  -1  14   7       64.49       67.38      5.96 o 
   0  14   7      323.11      319.67     18.41 o 
   1  14   7      218.55      207.08      9.18 o 
   2  14   7      174.65      157.70      5.46 o 
   3  14   7      287.74      286.67      7.37 o 
   4  14   7       99.77       94.10      3.95 o 
   5  14   7       47.58       40.03      2.87 o 
   6  14   7       27.43       28.35      2.89 o 
   7  14   7      180.39      180.87      5.99 o 
   8  14   7        0.10        2.99      2.56 o 
   9  14   7        3.01        8.00      2.83 o 
  10  14   7        0.90        0.62      3.51 o 
  11  14   7       36.43       28.16      5.98 o 
  -5  15   7       22.80       37.69      9.60 o 
  -4  15   7       47.36       54.64      6.99 o 
  -3  15   7        3.80       -4.34      4.34 o 
  -2  15   7       66.50       89.02      7.36 o 
  -1  15   7        0.24       -0.57      5.73 o 
   0  15   7       27.77       19.68      4.64 o 
   1  15   7      182.08      157.22      8.47 o 
   2  15   7      175.97      166.54      8.66 o 
   3  15   7       49.32       37.54      5.07 o 
   4  15   7       35.48       32.14      3.46 o 
   5  15   7        0.54        3.30      1.72 o 
   6  15   7       65.64       79.40      4.56 o 
   7  15   7       72.84       65.18      4.10 o 
   8  15   7        5.58        4.89      3.67 o 
   9  15   7        0.35        1.32      3.72 o 
  10  15   7       56.52       55.49     10.07 o 
  11  15   7       11.14       16.03      8.92 o 
  -4  16   7       10.98       15.64      8.77 o 
  -3  16   7       11.12       13.28      7.93 o 
  -2  16   7       10.63       16.15      5.26 o 
  -1  16   7        2.88       -4.19      4.19 o 
   0  16   7        0.38        1.43      4.14 o 
   1  16   7       13.30       12.98      4.48 o 
   2  16   7        2.22       -1.49      3.57 o 
   3  16   7        5.70        7.99      4.07 o 
   4  16   7        0.80        0.44      3.30 o 
   5  16   7        0.57       -0.26      3.45 o 
   6  16   7       10.28        1.57      3.53 o 
   7  16   7        0.04       -0.97      3.41 o 
   8  16   7        7.76       14.37      7.94 o 
   9  16   7        3.83        1.66      7.64 o 
  10  16   7        1.10       -6.13      6.13 o 
  -3  17   7       36.80       76.74     11.41 o 
  -2  17   7        7.35       17.53      5.85 o 
  -1  17   7        5.40        2.21      4.88 o 
   0  17   7       20.39       26.53      5.55 o 
   1  17   7        4.21        4.66      4.62 o 
   2  17   7        8.30        6.72      6.43 o 
   3  17   7        0.49       -1.51      3.29 o 
   4  17   7       33.39       32.86      4.51 o 
   5  17   7       34.24       27.84     11.69 o 
   6  17   7        2.11        7.34      4.55 o 
   7  17   7        0.13       -1.41      4.46 o 
   8  17   7        1.43       -2.01      7.32 o 
   9  17   7        4.06       14.40      8.83 o 
  10  17   7        6.55       -7.32      7.32 o 
  -1  18   7        0.15        6.26      5.38 o 
   0  18   7        8.83       14.44      5.49 o 
   1  18   7        0.37       -5.26      6.37 o 
   2  18   7       25.07       43.47      5.28 o 
   3  18   7        7.07        7.21      4.03 o 
   4  18   7        1.46        3.28      3.80 o 
   5  18   7        2.31        5.17      7.91 o 
   6  18   7        5.88        6.36      4.25 o 
   7  18   7        0.41        3.63      4.34 o 
   8  18   7        0.04        5.69      8.38 o 
   9  18   7        6.22       11.76      9.42 o 
   0  19   7       21.14       29.86      9.63 o 
   1  19   7       19.10       31.22      5.43 o 
   2  19   7       15.93        6.81      4.52 o 
   3  19   7        0.65        2.62      4.12 o 
   4  19   7       29.45       40.42      9.91 o 
   5  19   7       12.79       22.54      6.07 o 
   6  19   7        0.43        6.39      7.39 o 
   7  19   7        0.83        2.34      8.12 o 
  -5 -12   8        6.72        3.39      4.48 o 
  -4 -12   8       41.79       40.85      4.87 o 
  -3 -12   8        0.00        3.09      3.45 o 
  -2 -12   8        0.01       -3.05      3.05 o 
  -1 -12   8        8.85       10.20      3.63 o 
   0 -12   8        0.19        0.29      3.14 o 
  -7 -11   8        0.09        1.51      6.25 o 
  -6 -11   8        1.10       -5.63      5.63 o 
  -5 -11   8       23.90       23.19      5.37 o 
  -4 -11   8        0.25        0.94      3.09 o 
  -3 -11   8       64.69       55.27      5.01 o 
  -2 -11   8        0.33        0.63      2.86 o 
  -1 -11   8       51.59       65.15      4.98 o 
   0 -11   8       61.08       67.46      5.38 o 
   1 -11   8       15.12       26.74      4.57 o 
   2 -11   8        0.01        0.01      2.77 o 
  -8 -10   8        6.05       -2.90      6.37 o 
  -7 -10   8       58.14       62.63      9.30 o 
  -6 -10   8        0.18        1.62      4.24 o 
  -5 -10   8        5.81        4.70      3.79 o 
  -4 -10   8        2.12       -1.86      3.32 o 
  -3 -10   8       12.12       13.27      3.41 o 
  -2 -10   8       42.10       43.64      4.26 o 
  -1 -10   8        4.23        7.10      3.00 o 
   0 -10   8        2.54        6.94      2.96 o 
   1 -10   8        1.46        0.44      3.82 o 
   2 -10   8        6.64        5.67      2.45 o 
   3 -10   8       14.14       12.13      3.32 o 
  -9  -9   8        0.00        7.41      7.67 o 
  -8  -9   8        8.77       14.64      7.32 o 
  -7  -9   8        6.36        0.77      5.81 o 
  -6  -9   8        3.26       -0.33      3.19 o 
  -5  -9   8       35.90       32.33      4.18 o 
  -4  -9   8        2.12       -0.44      4.23 o 
  -3  -9   8        2.06       -0.17      2.66 o 
  -2  -9   8       16.07       13.00      3.13 o 
  -1  -9   8       95.30       92.48      5.09 o 
   0  -9   8        1.80        1.97      3.25 o 
   1  -9   8        9.02        4.15      2.23 o 
   2  -9   8       19.76       22.85      2.83 o 
   3  -9   8        9.45        5.87      2.35 o 
   4  -9   8        6.44       12.59      2.64 o 
   5  -9   8        6.66       12.74      2.77 o 
  -9  -8   8        9.11       15.79      7.23 o 
  -8  -8   8        1.19       -4.83      5.60 o 
  -7  -8   8        0.88        6.22      5.66 o 
  -6  -8   8       19.58       20.85      4.55 o 
  -5  -8   8      143.77      135.75      6.61 o 
  -4  -8   8        2.66        4.69      2.83 o 
  -3  -8   8        4.67        3.41      2.60 o 
  -2  -8   8       50.03       46.08      3.90 o 
  -1  -8   8        0.23       -0.61      2.34 o 
   0  -8   8       84.59       80.04      3.78 o 
   1  -8   8       60.11       66.71      4.34 o 
   2  -8   8        3.65        0.18      1.83 o 
   3  -8   8       75.93       84.39      4.02 o 
   4  -8   8       95.28       94.41      4.38 o 
   5  -8   8       95.27       98.79      4.53 o 
   6  -8   8        1.06        0.59      2.17 o 
 -10  -7   8        7.16       14.84      7.41 o 
  -9  -7   8        0.28       -2.99      5.30 o 
  -8  -7   8        4.75       12.03      6.84 o 
  -7  -7   8        7.77        9.69      7.79 o 
  -6  -7   8        6.23        3.00      3.07 o 
  -5  -7   8        0.28        0.27      2.58 o 
  -4  -7   8        4.49        0.38      2.48 o 
  -3  -7   8       25.99       25.86      4.11 o 
  -2  -7   8       47.22       42.55      4.41 o 
  -1  -7   8        6.08        3.53      2.23 o 
   0  -7   8        1.34        2.04      1.73 o 
   1  -7   8      146.90      133.76      4.89 o 
   2  -7   8       31.45       34.54      3.16 o 
   3  -7   8        3.53        3.52      1.93 o 
   4  -7   8       21.45       20.76      3.00 o 
   5  -7   8       27.66       24.38      4.09 o 
   6  -7   8       80.55       88.25      4.27 o 
 -10  -6   8        2.38       -1.45      5.58 o 
  -9  -6   8       10.88        5.08      4.66 o 
  -8  -6   8        3.96        6.03      4.21 o 
  -7  -6   8       45.84       41.23      4.37 o 
  -6  -6   8       13.66        7.80      2.71 o 
  -5  -6   8        1.94        3.78      1.82 o 
  -4  -6   8       46.17       43.05      3.36 o 
  -3  -6   8      206.77      192.62      6.59 o 
  -2  -6   8       51.24       52.97      4.42 o 
  -1  -6   8       29.56       27.94      2.32 o 
   0  -6   8       56.07       47.10      2.13 o 
   1  -6   8        5.86        4.17      1.23 o 
   2  -6   8        9.08       11.73      1.49 o 
   3  -6   8      290.05      306.89      5.53 o 
   4  -6   8       57.61       62.81      2.83 o 
   5  -6   8        3.69        2.92      1.91 o 
   6  -6   8      165.91      155.60      5.23 o 
   7  -6   8       20.19       24.03      3.94 o 
 -10  -5   8        4.51        2.27      4.71 o 
  -9  -5   8        0.11       -0.53      4.09 o 
  -8  -5   8        7.51       11.80      4.21 o 
  -7  -5   8        2.49       -0.93      2.35 o 
  -6  -5   8       45.50       44.76      3.86 o 
  -5  -5   8       25.45       24.50      2.28 o 
  -4  -5   8       33.52       28.42      2.26 o 
  -3  -5   8        9.95        8.24      1.68 o 
  -2  -5   8       12.65       12.82      1.47 o 
  -1  -5   8       22.69       19.29      1.87 o 
   0  -5   8      154.99      144.97      3.41 o 
   1  -5   8        7.65        8.32      1.22 o 
   2  -5   8       11.04       11.81      1.32 o 
   3  -5   8       27.65       26.87      1.67 o 
   4  -5   8       25.06       30.81      1.85 o 
   5  -5   8        0.01       -0.85      1.31 o 
   6  -5   8        6.76        6.54      1.97 o 
   7  -5   8       67.95       64.53      3.61 o 
   8  -5   8        2.85        0.25      2.15 o 
 -10  -4   8       13.20        4.86      4.87 o 
  -9  -4   8        1.83        4.34      4.34 o 
  -8  -4   8        1.97        1.18      4.62 o 
  -7  -4   8      131.17      121.95      9.58 o 
  -6  -4   8       37.88       38.98      2.63 o 
  -5  -4   8        0.12        0.64      1.49 o 
  -4  -4   8      122.76      119.38      3.74 o 
  -3  -4   8        3.31        1.02      0.98 o 
  -2  -4   8       32.18       29.97      1.56 o 
  -1  -4   8      105.85       88.78      2.97 o 
   0  -4   8        0.61        1.09      0.87 o 
   1  -4   8        2.65        2.67      0.91 o 
   2  -4   8      335.99      317.33      5.03 o 
   3  -4   8       31.95       33.09      1.58 o 
   4  -4   8       98.94       94.85      2.62 o 
   5  -4   8      314.05      321.33      5.47 o 
   6  -4   8      103.87      103.30      3.09 o 
   7  -4   8        9.45        1.92      2.13 o 
   8  -4   8      130.39      121.54      4.77 o 
   9  -4   8        1.24        1.61      2.31 o 
 -11  -3   8        0.73        1.75      4.80 o 
 -10  -3   8        5.68        6.63      4.88 o 
  -9  -3   8        3.42       -0.97      6.33 o 
  -8  -3   8        6.36        7.07      3.90 o 
  -7  -3   8        1.11        0.37      2.23 o 
  -6  -3   8        0.49        0.46      2.11 o 
  -5  -3   8       19.29       14.55      2.35 o 
  -4  -3   8       19.09       13.84      1.61 o 
  -3  -3   8        1.14        0.62      0.92 o 
  -2  -3   8        2.14        2.03      0.85 o 
  -1  -3   8       71.59       64.33      2.09 o 
   0  -3   8      163.75      183.18      3.04 o 
   1  -3   8      107.68      115.26      2.25 o 
   2  -3   8       67.53       74.85      1.96 o 
   3  -3   8      129.43      116.87      3.28 o 
   4  -3   8      177.51      173.61      3.29 o 
   5  -3   8      179.32      177.21      3.53 o 
   6  -3   8       28.60       34.77      1.84 o 
   7  -3   8       15.54       15.03      1.84 o 
   8  -3   8        0.43       -1.64      1.64 o 
   9  -3   8       63.30       67.57      4.13 o 
 -11  -2   8        0.00       -1.91      5.41 o 
 -10  -2   8        4.25       -1.39      4.48 o 
  -9  -2   8        6.23        8.05      4.54 o 
  -8  -2   8       67.78       65.20      6.08 o 
  -7  -2   8       29.56       25.91      3.09 o 
  -6  -2   8        7.01        7.76      2.26 o 
  -5  -2   8       96.81      100.40      6.52 o 
  -4  -2   8      127.45      139.63      4.88 o 
  -3  -2   8       45.85       52.02      2.06 o 
  -2  -2   8        4.24        1.12      0.83 o 
  -1  -2   8     1307.64     1325.93     16.02 o 
   0  -2   8      363.06      348.43      4.75 o 
   1  -2   8       11.83       11.09      0.81 o 
   2  -2   8      138.47      144.33      2.36 o 
   3  -2   8        0.99       -0.49      0.56 o 
   4  -2   8        9.84        9.34      0.89 o 
   5  -2   8       33.56       34.26      1.50 o 
   6  -2   8       91.26       90.28      2.53 o 
   7  -2   8      132.26      141.39      3.43 o 
   8  -2   8        0.86       -1.14      1.58 o 
   9  -2   8        1.08       -0.64      1.58 o 
  10  -2   8        1.64        0.12      1.84 o 
 -11  -1   8        1.73       -2.96      4.88 o 
 -10  -1   8        2.07       10.64      5.02 o 
  -9  -1   8        8.12        6.20      4.20 o 
  -8  -1   8        2.93        8.21      4.21 o 
  -7  -1   8       19.16       21.51      2.94 o 
  -6  -1   8        2.22        1.44      2.00 o 
  -5  -1   8       44.15       41.47      3.12 o 
  -4  -1   8      306.29      337.18      5.96 o 
  -3  -1   8        1.34        2.40      1.38 o 
  -2  -1   8        1.41       -0.20      0.76 o 
  -1  -1   8       92.45      108.10      2.49 o 
   0  -1   8       11.37        9.04      0.97 o 
   1  -1   8     1572.96     1644.15     16.41 o 
   2  -1   8        1.95        0.83      1.12 o 
   3  -1   8      182.81      193.28      5.56 o 
   4  -1   8       60.21       70.52      2.69 o 
   5  -1   8      725.82      661.36      8.36 o 
   6  -1   8      100.42       91.16      2.37 o 
   7  -1   8        2.75        2.37      1.09 o 
   8  -1   8       36.64       38.85      3.49 o 
   9  -1   8        0.19       -0.59      1.34 o 
  10  -1   8       11.63       13.74      2.51 o 
 -11   0   8        0.59       -3.90      3.90 o 
 -10   0   8       11.95       14.39      5.53 o 
  -9   0   8        9.09        3.25      4.34 o 
  -8   0   8       46.10       47.05      5.41 o 
  -7   0   8       11.93        1.20      2.30 o 
  -6   0   8       20.73       16.47      2.76 o 
  -5   0   8       65.36       52.32      2.31 o 
  -4   0   8       86.77       95.11      2.95 o 
  -3   0   8      116.89      139.46      3.23 o 
  -2   0   8       73.69       74.56      2.16 o 
  -1   0   8      491.56      503.43      7.39 o 
   0   0   8       26.19       27.08      1.01 o 
   1   0   8      357.69      399.21      5.31 o 
   2   0   8       27.49       32.35      1.47 o 
   3   0   8      340.17      296.80      9.73 o 
   4   0   8       83.21       82.06      4.05 o 
   5   0   8       12.66       11.76      1.13 o 
   6   0   8        0.04       -0.54      0.80 o 
   7   0   8       15.70       14.33      1.31 o 
   8   0   8        4.80        3.49      1.15 o 
   9   0   8       97.31      106.55      3.72 o 
  10   0   8        6.91        2.48      1.95 o 
 -11   1   8        6.71        8.59      6.61 o 
 -10   1   8        0.01        2.19      4.86 o 
  -9   1   8        7.70        1.95      4.13 o 
  -8   1   8        1.48       -0.48      3.73 o 
  -7   1   8      126.96      144.43      7.02 o 
  -6   1   8      172.52      179.86      5.77 o 
  -5   1   8       39.21       34.46      2.00 o 
  -4   1   8        0.20        0.83      0.82 o 
  -3   1   8      309.87      311.23      4.74 o 
  -2   1   8       31.22       36.46      1.75 o 
  -1   1   8      387.66      413.96      5.70 o 
   0   1   8       15.64       12.73      0.79 o 
   1   1   8        3.56        2.49      1.01 o 
   2   1   8       39.43       29.08      5.88 o 
   3   1   8        8.47        9.66      2.12 o 
   4   1   8      415.04      412.49     12.34 o 
   5   1   8       74.69       73.51      4.99 o 
   6   1   8      233.40      230.56      3.68 o 
   7   1   8        0.00       -0.68      0.89 o 
   8   1   8       24.82       22.16      1.51 o 
   9   1   8        0.63        0.25      1.58 o 
  10   1   8        2.14        0.67      1.80 o 
  11   1   8       23.82       34.82      3.22 o 
 -10   2   8        3.98        8.00      4.96 o 
  -9   2   8        0.61        0.99      4.38 o 
  -8   2   8       27.05       33.03      5.13 o 
  -7   2   8       25.22       27.94      4.66 o 
  -6   2   8       12.81       10.73      2.38 o 
  -5   2   8        2.61        0.57      0.86 o 
  -4   2   8       54.95       55.65      2.75 o 
  -3   2   8      484.34      512.56      6.96 o 
  -2   2   8      346.11      335.89      5.54 o 
  -1   2   8        8.77       15.79      1.01 o 
   0   2   8      654.08      636.64      7.42 o 
   1   2   8      691.31      745.29     10.07 o 
   2   2   8       20.57       16.95      0.93 o 
   3   2   8        0.07        0.54      1.37 o 
   4   2   8      749.83      729.34     18.31 o 
   5   2   8     1999.40     1949.52     35.13 o 
   6   2   8       68.01       63.08      1.76 o 
   7   2   8        1.78        0.86      0.79 o 
   8   2   8       25.02       19.24      1.61 o 
   9   2   8       70.16       73.66      4.66 o 
  10   2   8        0.40        0.57      1.76 o 
  11   2   8       30.66       40.97      3.59 o 
 -10   3   8       21.08       23.60      5.84 o 
  -9   3   8        0.00        0.63      5.36 o 
  -8   3   8       41.03       38.76      5.54 o 
  -7   3   8        9.88       12.00      3.99 o 
  -6   3   8        7.33        9.87      2.28 o 
  -5   3   8       41.98       40.42      2.42 o 
  -4   3   8       14.66       11.25      1.02 o 
  -3   3   8       30.68       22.86      1.38 o 
  -2   3   8       41.50       37.55      1.44 o 
  -1   3   8     2446.13     2614.92     29.57 o 
   0   3   8      223.86      242.17      3.63 o 
   1   3   8     1066.12     1191.44     13.56 o 
   2   3   8        0.86        0.51      1.08 o 
   3   3   8      288.27      275.48      4.87 o 
   4   3   8      184.72      179.57      3.67 o 
   5   3   8        4.45        3.90      0.74 o 
   6   3   8      857.46      834.36      8.86 o 
   7   3   8       33.07       34.03      1.63 o 
   8   3   8       11.64        9.93      1.41 o 
   9   3   8        0.07       -0.15      1.34 o 
  10   3   8        6.29        1.82      1.83 o 
  11   3   8        0.82        3.08      2.51 o 
 -10   4   8        0.80       -0.54      4.79 o 
  -9   4   8        2.48        6.34      6.68 o 
  -8   4   8       11.26        7.15      5.81 o 
  -7   4   8       60.04       57.52      5.78 o 
  -6   4   8      241.52      255.80      7.06 o 
  -5   4   8        5.54        3.65      1.33 o 
  -4   4   8       35.97       35.91      1.96 o 
  -3   4   8        7.66        7.63      0.98 o 
  -2   4   8      816.81      893.11      8.78 o 
  -1   4   8      401.46      396.30      4.94 o 
   0   4   8       72.98       87.31      1.98 o 
   1   4   8       14.45       17.31      1.35 o 
   2   4   8       64.59       68.61      1.87 o 
   3   4   8      662.70      639.87     10.10 o 
   4   4   8        3.69        2.10      0.86 o 
   5   4   8      505.12      464.87      5.27 o 
   6   4   8       59.05       63.23      1.64 o 
   7   4   8      337.07      320.61      5.17 o 
   8   4   8       67.76       63.03      2.35 o 
   9   4   8       56.96       61.17      2.79 o 
  10   4   8        5.82        2.71      1.80 o 
  11   4   8       44.59       45.71      3.44 o 
  12   4   8        9.37       11.07      2.60 o 
 -10   5   8        2.02        4.28      5.07 o 
  -9   5   8        2.14        3.48      4.76 o 
  -8   5   8       14.00       17.39      5.39 o 
  -7   5   8       10.18        2.65      5.11 o 
  -6   5   8       77.18       71.93      4.61 o 
  -5   5   8        9.92        9.00      1.53 o 
  -4   5   8        2.36        1.75      0.80 o 
  -3   5   8      267.95      246.06      5.38 o 
  -2   5   8       24.56       22.07      1.19 o 
  -1   5   8       94.08      106.33      2.11 o 
   0   5   8      191.77      201.52      3.44 o 
   1   5   8     1698.59     1787.09     37.60 o 
   2   5   8      248.15      267.48      3.83 o 
   3   5   8      599.30      626.83      7.53 o 
   4   5   8      231.89      236.35      3.07 o 
   5   5   8        8.79        9.44      0.87 o 
   6   5   8       15.29       16.14      1.27 o 
   7   5   8      458.24      428.62      6.49 o 
   8   5   8        6.35        3.06      1.26 o 
   9   5   8       99.95      105.80      3.66 o 
  10   5   8        6.30        5.61      2.03 o 
  11   5   8        2.84        2.19      1.98 o 
  12   5   8        2.84        0.29      2.56 o 
 -10   6   8        1.93        5.04      7.85 o 
  -9   6   8        0.86        9.63      5.24 o 
  -8   6   8        6.14        6.25      4.26 o 
  -7   6   8        4.89        4.59      3.96 o 
  -6   6   8        0.74        6.48      3.64 o 
  -5   6   8        1.86        0.95      1.26 o 
  -4   6   8      128.46      120.45      3.37 o 
  -3   6   8       82.29       83.04      4.76 o 
  -2   6   8       10.64        4.70      0.88 o 
  -1   6   8      227.98      258.35      3.78 o 
   0   6   8      341.73      319.69      4.49 o 
   1   6   8        0.16       -0.24      0.70 o 
   2   6   8      149.05      179.31      3.34 o 
   3   6   8      944.81     1066.83     11.59 o 
   4   6   8       12.52        8.62      0.82 o 
   5   6   8      630.48      616.53      6.65 o 
   6   6   8      814.81      843.67     10.12 o 
   7   6   8      279.74      289.12      4.70 o 
   8   6   8        4.88        3.03      1.28 o 
   9   6   8       32.80       33.09      3.98 o 
  10   6   8        0.06       -2.14      2.14 o 
  11   6   8        2.83       -0.33      2.04 o 
  12   6   8       18.50       21.54      2.98 o 
  -9   7   8       33.94       45.78      6.71 o 
  -8   7   8        0.76        0.74      4.35 o 
  -7   7   8        2.04        3.07      3.98 o 
  -6   7   8      107.09      109.92     13.61 o 
  -5   7   8        0.04       -1.50      1.50 o 
  -4   7   8       60.04       53.85      2.55 o 
  -3   7   8       61.04       58.53      2.40 o 
  -2   7   8        1.68        2.54      0.81 o 
  -1   7   8       10.99       10.31      1.20 o 
   0   7   8      656.59      619.19      7.18 o 
   1   7   8       16.01       13.07      1.08 o 
   2   7   8      187.66      193.36      3.51 o 
   3   7   8      109.13      119.74      2.46 o 
   4   7   8       14.48       16.54      1.20 o 
   5   7   8        0.57        2.76      0.70 o 
   6   7   8      124.95      127.02      2.80 o 
   7   7   8      111.89      121.78      2.95 o 
   8   7   8      374.18      372.13      8.40 o 
   9   7   8      486.87      494.07      9.93 o 
  10   7   8      136.79      161.45      5.41 o 
  11   7   8       12.35       12.92      2.99 o 
  12   7   8       15.01       16.42      2.90 o 
  -9   8   8        4.70        0.68      7.67 o 
  -8   8   8        0.03       -1.61      4.93 o 
  -7   8   8        2.04        4.64      4.38 o 
  -6   8   8       61.06       55.10      5.98 o 
  -5   8   8       14.20       20.13      4.40 o 
  -4   8   8       49.85       55.67      2.93 o 
  -3   8   8        2.73        0.21      1.14 o 
  -2   8   8      404.33      369.66     13.58 o 
  -1   8   8      123.53      132.16      2.43 o 
   0   8   8       15.43       14.75      0.93 o 
   1   8   8      192.46      208.30      3.56 o 
   2   8   8        0.35        0.63      0.81 o 
   3   8   8       54.11       68.58      2.29 o 
   4   8   8       44.53       60.98      2.21 o 
   5   8   8       71.63       55.39      1.80 o 
   6   8   8      638.33      611.58      8.05 o 
   7   8   8        1.88        2.51      1.09 o 
   8   8   8      296.68      303.40      6.29 o 
   9   8   8      124.73      133.63      4.74 o 
  10   8   8       21.26       17.31      4.24 o 
  11   8   8        4.87        2.93      2.11 o 
  12   8   8       28.09       24.05      3.37 o 
  -8   9   8       20.00       31.79      6.29 o 
  -7   9   8       42.14       63.55     18.72 o 
  -6   9   8        3.68        3.53      3.82 o 
  -5   9   8       84.63       65.75      6.05 o 
  -4   9   8      636.87      659.65     14.71 o 
  -3   9   8       29.57       28.28      1.75 o 
  -2   9   8      189.70      170.41      4.55 o 
  -1   9   8      493.69      492.28      7.63 o 
   0   9   8      596.77      603.62      9.53 o 
   1   9   8        7.88        5.63      0.89 o 
   2   9   8      325.60      291.78      4.97 o 
   3   9   8        7.10        4.90      1.17 o 
   4   9   8       95.50      102.19      2.68 o 
   5   9   8       28.48       32.43      1.73 o 
   6   9   8        0.87        2.41      0.98 o 
   7   9   8       31.29       45.53      2.02 o 
   8   9   8        0.71       -1.95      1.95 o 
   9   9   8       23.61       24.46      2.53 o 
  10   9   8      136.31      129.87      4.93 o 
  11   9   8       11.64        8.93      2.35 o 
  12   9   8        1.63       -1.32      2.09 o 
  -8  10   8       85.25       88.44     12.15 o 
  -7  10   8        3.41        1.61      5.60 o 
  -6  10   8        0.64       -3.20      4.08 o 
  -5  10   8        5.44       15.60      6.25 o 
  -4  10   8      246.67      233.17      9.86 o 
  -3  10   8      755.77      763.94     11.32 o 
  -2  10   8      103.07      101.14      3.24 o 
  -1  10   8      200.66      200.16      4.82 o 
   0  10   8        0.00        1.91      0.91 o 
   1  10   8        1.14        2.07      0.88 o 
   2  10   8       26.01       22.96      1.31 o 
   3  10   8      263.84      298.21      5.24 o 
   4  10   8      174.27      173.97      3.78 o 
   5  10   8       12.86       14.23      1.73 o 
   6  10   8        9.13       10.37      1.65 o 
   7  10   8        0.92        0.50      1.52 o 
   8  10   8       33.23       33.64      2.69 o 
   9  10   8      127.19      140.48      4.98 o 
  10  10   8        0.57        3.60      1.94 o 
  11  10   8       12.61        8.50      2.76 o 
  12  10   8        3.61        2.61      2.23 o 
  -7  11   8       16.71       16.57      7.23 o 
  -6  11   8       52.39       73.40      9.88 o 
  -5  11   8        3.43        0.78      3.99 o 
  -4  11   8      171.30      140.47      8.20 o 
  -3  11   8       11.14        7.37      4.55 o 
  -2  11   8       36.91       48.52      3.93 o 
  -1  11   8        0.70        2.05      1.28 o 
   0  11   8       18.87       20.05      2.25 o 
   1  11   8      246.49      236.35      4.41 o 
   2  11   8      617.84      657.53      8.17 o 
   3  11   8       58.55       56.24      2.12 o 
   4  11   8       25.27       28.83      1.85 o 
   5  11   8       72.60       63.29      2.58 o 
   6  11   8       72.66       69.55      3.25 o 
   7  11   8        0.56        1.18      1.37 o 
   8  11   8       38.43       46.21      2.87 o 
   9  11   8        0.15       -1.08      1.98 o 
  10  11   8        6.18        2.78      2.44 o 
  11  11   8       10.72       10.23      2.44 o 
  12  11   8        3.88        6.46      3.00 o 
  -7  12   8       10.68        9.01      7.91 o 
  -6  12   8       12.13       21.63      5.69 o 
  -5  12   8        6.22        2.79      4.51 o 
  -4  12   8        0.42       -0.97      3.92 o 
  -3  12   8        2.60        5.83      3.87 o 
  -2  12   8        1.58       -1.76      3.44 o 
  -1  12   8      387.89      350.47      8.30 o 
   0  12   8      843.01      852.33     14.96 o 
   1  12   8       26.35       34.99      2.34 o 
   2  12   8      228.84      212.74      5.01 o 
   3  12   8      187.58      169.96      5.04 o 
   4  12   8       51.92       37.58      2.68 o 
   5  12   8        5.23        0.77      1.94 o 
   6  12   8      185.57      179.51      5.31 o 
   7  12   8       24.04       21.10      2.72 o 
   8  12   8        2.25        2.41      2.18 o 
   9  12   8       21.96       26.40      3.34 o 
  10  12   8       10.17        5.62      2.71 o 
  11  12   8        3.56        2.52      2.80 o 
  12  12   8        6.01       14.80      3.58 o 
  -6  13   8       24.61       33.86      6.25 o 
  -5  13   8        7.99       11.08      5.02 o 
  -4  13   8        5.23        7.49      4.24 o 
  -3  13   8        1.80        4.19      4.07 o 
  -2  13   8      111.37       99.36      6.84 o 
  -1  13   8        0.00        1.10      3.38 o 
   0  13   8       14.56       16.91      2.54 o 
   1  13   8      145.91      152.81      5.30 o 
   2  13   8      215.13      208.40      6.29 o 
   3  13   8      216.45      202.28      5.92 o 
   4  13   8       14.52       18.09      2.44 o 
   5  13   8       15.37        6.09      1.89 o 
   6  13   8        2.30        2.05      1.84 o 
   7  13   8       48.95       53.09      4.01 o 
   8  13   8       11.17       15.50      3.02 o 
   9  13   8       10.42       10.82      3.26 o 
  10  13   8       35.74       38.82      4.13 o 
  11  13   8        0.55        0.21      2.74 o 
  12  13   8        3.00        1.57      4.89 o 
  -5  14   8        0.40       -1.26      4.65 o 
  -4  14   8        0.15       -3.33      4.25 o 
  -3  14   8        1.07       -0.61      4.15 o 
  -2  14   8        0.82        1.34      3.70 o 
  -1  14   8       42.86       37.79      5.28 o 
   0  14   8        3.62        2.64      3.66 o 
   1  14   8        7.67        3.18      1.93 o 
   2  14   8      232.87      247.18      6.85 o 
   3  14   8      265.12      243.14      6.96 o 
   4  14   8        6.33        3.50      2.04 o 
   5  14   8      334.92      332.08      7.35 o 
   6  14   8       41.62       34.15      3.04 o 
   7  14   8        0.66        7.19      2.52 o 
   8  14   8       52.26       48.57      4.24 o 
   9  14   8       56.04       66.06      4.91 o 
  10  14   8        0.10       -0.11      2.57 o 
  11  14   8        1.39        0.24      4.06 o 
  -5  15   8        0.17       -0.50      6.84 o 
  -4  15   8        1.24       -0.31      4.84 o 
  -3  15   8        1.29        0.08      4.62 o 
  -2  15   8        4.78       11.24      4.84 o 
  -1  15   8        0.05        4.09      6.15 o 
   0  15   8       42.51       43.17      6.13 o 
   1  15   8       90.15       98.99      7.48 o 
   2  15   8       16.75       23.81      4.53 o 
   3  15   8       26.65       20.62      2.69 o 
   4  15   8        0.70        0.60      1.80 o 
   5  15   8        7.63        2.74      1.78 o 
   6  15   8        1.42        2.82      2.00 o 
   7  15   8       14.43       23.96      5.08 o 
   8  15   8       19.99       21.04      3.46 o 
   9  15   8        0.70        7.54      2.98 o 
  10  15   8        1.26        0.39      3.40 o 
  11  15   8        0.98       -5.21      7.32 o 
  -4  16   8        0.06       -0.95      7.29 o 
  -3  16   8        0.26        0.15      5.11 o 
  -2  16   8        1.03       12.86      5.17 o 
  -1  16   8       16.89       20.01      5.22 o 
   0  16   8        6.44        0.98      4.20 o 
   1  16   8       20.21       31.96      5.30 o 
   2  16   8       25.49       35.19      5.36 o 
   3  16   8      109.18      117.03     16.55 o 
   4  16   8       67.86       66.32      5.16 o 
   5  16   8        0.37       -1.77      1.99 o 
   6  16   8        0.69        0.17      2.48 o 
   7  16   8       56.77       51.96      6.83 o 
   8  16   8        2.07        0.16      3.48 o 
   9  16   8        2.25       17.39      7.82 o 
  10  16   8        3.68        5.96      8.03 o 
  -3  17   8       15.30       14.81      7.79 o 
  -2  17   8        0.02       -4.86      4.86 o 
  -1  17   8       40.24       47.61      6.74 o 
   0  17   8       15.43       15.78      5.32 o 
   1  17   8       23.91       21.71      5.11 o 
   2  17   8        0.60       -3.65      3.65 o 
   3  17   8        0.27       -3.50      3.50 o 
   4  17   8       24.02       29.61      5.74 o 
   5  17   8       29.19       37.66      4.60 o 
   6  17   8        1.39        1.37      5.05 o 
   7  17   8        7.40       13.36      8.09 o 
   8  17   8        0.10        1.72      7.53 o 
   9  17   8        0.00       -6.90      6.90 o 
  10  17   8        9.56        8.59      8.80 o 
  -2  18   8       12.82       21.63      9.51 o 
  -1  18   8        0.09       -1.11      7.29 o 
   0  18   8       26.83       36.51      6.60 o 
   1  18   8       25.50       20.37      5.59 o 
   2  18   8       11.11        8.31      5.01 o 
   3  18   8        6.62        5.42      4.02 o 
   4  18   8        1.11        0.35      3.53 o 
   5  18   8       47.96       49.12      8.89 o 
   6  18   8       22.24       21.22      7.10 o 
   7  18   8        1.84       -5.72      7.32 o 
   8  18   8        1.49        8.56      8.38 o 
   9  18   8       25.21       30.34     10.16 o 
   0  19   8       42.94       48.18      7.16 o 
   1  19   8        1.30       -0.39      4.69 o 
   2  19   8        9.57       13.16      4.57 o 
   3  19   8        2.60        4.76      4.23 o 
   4  19   8       16.88       19.93      4.71 o 
   5  19   8        1.66        3.11      4.66 o 
   6  19   8        2.18       -4.34      4.34 o 
   7  19   8        0.28        0.03      8.21 o 
   8  19   8       26.07       27.61      9.81 o 
   3  20   8        0.15       -0.40      4.28 o 
   4  20   8        3.05        5.58      5.06 o 
   5  20   8       40.78       44.03      6.79 o 
  -5 -11   9        7.48       10.31      5.47 o 
  -4 -11   9       64.41       70.44      5.75 o 
  -3 -11   9        4.64        4.40      3.37 o 
  -2 -11   9       10.66        9.75      3.53 o 
  -1 -11   9        2.68        1.23      3.15 o 
   0 -11   9        0.00        1.07      3.12 o 
  -7 -10   9        6.05        7.11      6.99 o 
  -6 -10   9       14.78       21.39      7.26 o 
  -5 -10   9        0.20       -3.00      3.00 o 
  -4 -10   9        0.00        1.03      3.24 o 
  -3 -10   9        1.09        2.21      3.07 o 
  -2 -10   9        0.17       -2.13      2.76 o 
  -1 -10   9        0.69       -2.57      2.57 o 
   0 -10   9       40.62       41.01      4.18 o 
   1 -10   9       14.66        7.77      4.30 o 
   2 -10   9       44.07       46.88      4.66 o 
  -8  -9   9        0.02       -6.16      6.16 o 
  -7  -9   9       25.67       29.89      8.12 o 
  -6  -9   9       13.63       12.18      4.62 o 
  -5  -9   9        3.97        3.97      3.32 o 
  -4  -9   9       17.00       14.65      3.55 o 
  -3  -9   9       17.28       13.20      3.34 o 
  -2  -9   9       41.36       49.72      4.32 o 
  -1  -9   9       28.16       27.75      3.65 o 
   0  -9   9        0.03        0.81      2.61 o 
   1  -9   9       29.74       22.59      3.36 o 
   2  -9   9       28.92       27.94      3.10 o 
   3  -9   9       25.03       22.38      3.02 o 
   4  -9   9        4.82        5.60      2.55 o 
  -8  -8   9        3.41       15.79      7.44 o 
  -7  -8   9        9.86        5.60      5.98 o 
  -6  -8   9        3.41        4.00      3.10 o 
  -5  -8   9        8.39        7.13      3.18 o 
  -4  -8   9        1.24        1.01      2.79 o 
  -3  -8   9       13.54       12.02      3.18 o 
  -2  -8   9        3.87        2.74      2.59 o 
  -1  -8   9        0.04       -2.27      2.27 o 
   0  -8   9        4.69        3.91      2.14 o 
   1  -8   9       16.77       13.94      2.43 o 
   2  -8   9      102.89      108.07      4.58 o 
   3  -8   9       29.83       29.84      3.00 o 
   4  -8   9      100.25       95.92      4.41 o 
   5  -8   9        2.17        0.43      2.16 o 
  -9  -7   9        0.83        6.61      7.08 o 
  -8  -7   9        5.81        9.57      6.73 o 
  -7  -7   9        3.22       -0.06      5.69 o 
  -6  -7   9       27.36       26.82      4.09 o 
  -5  -7   9       21.18       26.33      3.86 o 
  -4  -7   9       12.57       14.64      3.20 o 
  -3  -7   9      190.26      182.09      6.96 o 
  -2  -7   9        1.97        6.26      2.52 o 
  -1  -7   9        1.51       -2.02      2.02 o 
   0  -7   9       26.13       32.35      4.49 o 
   1  -7   9      150.53      152.98      5.22 o 
   2  -7   9       49.42       45.88      3.06 o 
   3  -7   9        1.25        0.68      1.97 o 
   4  -7   9       92.24       83.79      4.03 o 
   5  -7   9       27.02       25.04      2.82 o 
   6  -7   9        7.16        7.37      2.44 o 
  -9  -6   9       13.48       12.15      7.44 o 
  -8  -6   9        1.21       -5.45      5.45 o 
  -7  -6   9        1.09        1.55      3.98 o 
  -6  -6   9        0.31        3.03      4.91 o 
  -5  -6   9        4.99        1.44      2.07 o 
  -4  -6   9       82.06       79.78      4.01 o 
  -3  -6   9        0.02       -0.03      2.26 o 
  -2  -6   9       15.33        9.25      2.53 o 
  -1  -6   9       22.66       23.47      2.83 o 
   0  -6   9       33.41       31.72      2.23 o 
   1  -6   9        8.55        5.22      1.55 o 
   2  -6   9        1.05       -0.75      1.34 o 
   3  -6   9       13.87       12.14      1.76 o 
   4  -6   9       10.01        8.71      2.02 o 
   5  -6   9       86.68       83.84      3.84 o 
   6  -6   9        0.87        0.33      1.99 o 
   7  -6   9       43.28       39.18      3.24 o 
 -10  -5   9        0.84       -5.96      5.96 o 
  -9  -5   9        0.55        5.18      6.55 o 
  -8  -5   9       10.10       14.78      4.74 o 
  -7  -5   9        2.62        4.90      3.18 o 
  -6  -5   9       10.79        5.76      5.87 o 
  -5  -5   9        0.09        0.57      1.89 o 
  -4  -5   9      109.35       97.36      4.97 o 
  -3  -5   9       22.26       18.93      2.37 o 
  -2  -5   9       18.54       18.01      1.94 o 
  -1  -5   9       11.17       12.51      1.64 o 
   0  -5   9      550.57      556.77      8.22 o 
   1  -5   9        7.26        5.08      1.18 o 
   2  -5   9       27.31       26.61      1.68 o 
   3  -5   9      398.14      389.47      6.29 o 
   4  -5   9        0.04       -1.15      1.15 o 
   5  -5   9        1.62        0.36      1.35 o 
   6  -5   9       23.08       19.39      2.37 o 
   7  -5   9        3.53        1.61      2.57 o 
 -10  -4   9        0.07       -2.96      4.41 o 
  -9  -4   9        0.01       -2.16      4.22 o 
  -8  -4   9        2.64        0.70      3.65 o 
  -7  -4   9        0.64       -1.61      2.45 o 
  -6  -4   9       16.85       18.33      2.24 o 
  -5  -4   9       27.46       26.82      2.36 o 
  -4  -4   9       90.27       94.12      3.51 o 
  -3  -4   9       11.41       11.35      2.04 o 
  -2  -4   9      402.14      404.50      6.68 o 
  -1  -4   9       32.09       30.76      2.16 o 
   0  -4   9       64.15       56.10      2.24 o 
   1  -4   9        2.53        4.62      1.19 o 
   2  -4   9        4.92        5.40      1.09 o 
   3  -4   9        0.06        0.36      0.95 o 
   4  -4   9       38.35       40.63      1.85 o 
   5  -4   9        0.60        1.16      1.12 o 
   6  -4   9        2.34        4.78      1.48 o 
   7  -4   9       19.29       19.87      2.36 o 
   8  -4   9        0.76       -0.88      1.91 o 
 -10  -3   9        8.01        9.10      5.06 o 
  -9  -3   9        3.54        5.74      4.36 o 
  -8  -3   9        1.43        6.98      4.08 o 
  -7  -3   9        0.15       -1.35      2.38 o 
  -6  -3   9        5.62        2.07      2.27 o 
  -5  -3   9       27.35       30.29      2.41 o 
  -4  -3   9       20.85       21.90      2.09 o 
  -3  -3   9      146.98      166.87      3.89 o 
  -2  -3   9      198.25      222.54      4.81 o 
  -1  -3   9      195.51      215.66      4.16 o 
   0  -3   9      369.31      345.76      5.46 o 
   1  -3   9       25.84       31.76      1.43 o 
   2  -3   9     1004.97      955.20     11.87 o 
   3  -3   9       48.76       49.22      2.28 o 
   4  -3   9       53.75       52.16      1.84 o 
   5  -3   9      334.09      337.70      5.39 o 
   6  -3   9       17.05       16.81      1.55 o 
   7  -3   9        3.95        5.02      1.51 o 
   8  -3   9        0.08        1.61      1.80 o 
   9  -3   9        4.92        5.06      2.16 o 
 -10  -2   9        2.29        3.61      4.89 o 
  -9  -2   9        4.77        7.38      4.46 o 
  -8  -2   9        1.89       -0.13      3.58 o 
  -7  -2   9        0.26       -0.49      2.17 o 
  -6  -2   9       13.73       15.37      2.71 o 
  -5  -2   9       24.49       34.89      2.95 o 
  -4  -2   9        2.77        4.52      1.87 o 
  -3  -2   9        2.85        1.93      1.00 o 
  -2  -2   9       17.38       19.57      1.35 o 
  -1  -2   9      581.48      588.75      8.59 o 
   0  -2   9      129.54      145.24      2.77 o 
   1  -2   9       17.96       21.16      1.04 o 
   2  -2   9        5.24        4.05      0.70 o 
   3  -2   9      107.36       99.32      2.48 o 
   4  -2   9        3.78        1.67      0.81 o 
   5  -2   9        1.24        0.34      0.83 o 
   6  -2   9        2.11        1.74      0.97 o 
   7  -2   9       21.64       23.82      1.67 o 
   8  -2   9        6.63        7.89      1.97 o 
   9  -2   9       18.23       16.91      2.54 o 
 -10  -1   9       16.81       13.25      5.39 o 
  -9  -1   9       12.93        4.76      5.08 o 
  -8  -1   9       23.27       19.12      4.70 o 
  -7  -1   9       50.72       45.10      3.66 o 
  -6  -1   9       33.95       37.59      3.23 o 
  -5  -1   9        6.90        6.60      2.15 o 
  -4  -1   9        4.25        2.48      1.40 o 
  -3  -1   9      109.72      111.03      3.01 o 
  -2  -1   9        7.45        7.86      1.12 o 
  -1  -1   9       51.37       63.42      2.46 o 
   0  -1   9      214.24      196.29      3.19 o 
   1  -1   9      154.61      167.25      3.02 o 
   2  -1   9      754.58      741.81     10.38 o 
   3  -1   9      109.64       98.54      2.83 o 
   4  -1   9      603.56      550.34     13.34 o 
   5  -1   9      220.89      234.77      3.61 o 
   6  -1   9       22.87       23.30      1.33 o 
   7  -1   9       20.40       20.54      1.48 o 
   8  -1   9       21.83       22.98      1.89 o 
   9  -1   9       21.04       25.75      3.17 o 
  10  -1   9       18.48       21.47      2.71 o 
 -10   0   9        3.26       10.26      6.43 o 
  -9   0   9       19.91       12.90      5.50 o 
  -8   0   9        2.60       -4.21      5.10 o 
  -7   0   9        1.62       -1.80      2.21 o 
  -6   0   9      118.73      117.80      5.04 o 
  -5   0   9       13.32       10.10      2.23 o 
  -4   0   9       17.29       28.99      2.45 o 
  -3   0   9      235.94      250.65      5.12 o 
  -2   0   9      223.23      225.02      4.07 o 
  -1   0   9        0.75        0.43      0.69 o 
   0   0   9      231.70      236.80      3.50 o 
   1   0   9      907.82      881.39     10.30 o 
   2   0   9      343.79      377.66      9.98 o 
   3   0   9      219.27      211.57      6.74 o 
   4   0   9       12.46        8.90      1.10 o 
   5   0   9      191.63      172.91      5.77 o 
   6   0   9        1.48       -0.45      0.81 o 
   7   0   9       17.61       16.56      1.36 o 
   8   0   9       13.69       13.61      1.48 o 
   9   0   9        0.08       -0.46      1.46 o 
  10   0   9        4.28        0.24      1.93 o 
 -10   1   9        0.49        2.68      4.68 o 
  -9   1   9       13.99       17.89      5.06 o 
  -8   1   9        0.04        8.32      4.21 o 
  -7   1   9      198.12      210.87      7.69 o 
  -6   1   9       30.29       29.78      3.05 o 
  -5   1   9        2.77        2.70      1.89 o 
  -4   1   9      217.28      217.99      5.09 o 
  -3   1   9       54.07       51.63      2.08 o 
  -2   1   9      107.98       91.12      2.46 o 
  -1   1   9      162.30      168.70      3.47 o 
   0   1   9      124.97      121.17      2.66 o 
   1   1   9        5.24        3.56      0.47 o 
   2   1   9      249.63      223.32      5.49 o 
   3   1   9        0.00       -1.15      1.73 o 
   4   1   9        5.93       13.59      2.82 o 
   5   1   9       11.41       11.84      1.73 o 
   6   1   9      251.68      226.73      3.51 o 
   7   1   9        0.52        1.33      0.97 o 
   8   1   9        0.01       -0.94      0.94 o 
   9   1   9       15.39       13.28      2.06 o 
  10   1   9       52.15       58.48      3.90 o 
 -10   2   9        3.06        1.28      9.24 o 
  -9   2   9       17.80       25.60      6.33 o 
  -8   2   9        0.81        2.45      3.88 o 
  -7   2   9       22.63       14.80      4.26 o 
  -6   2   9      102.10      109.52      4.67 o 
  -5   2   9        0.49       -1.62      1.62 o 
  -4   2   9       24.05       23.71      1.40 o 
  -3   2   9       58.10       65.75      2.68 o 
  -2   2   9      140.28      125.35      2.90 o 
  -1   2   9      393.92      405.65      5.76 o 
   0   2   9      183.47      169.96      3.33 o 
   1   2   9      226.84      224.37      3.07 o 
   2   2   9       12.59       11.52      1.00 o 
   3   2   9        0.05       -0.13      1.50 o 
   4   2   9      577.72      607.44     16.34 o 
   5   2   9       43.11       37.82      3.53 o 
   6   2   9       91.01       92.15      3.39 o 
   7   2   9      121.42      113.10      2.41 o 
   8   2   9        4.94        5.10      1.21 o 
   9   2   9        1.45        3.24      1.83 o 
  10   2   9        4.76        6.31      1.96 o 
  11   2   9        0.83        2.58      2.13 o 
 -10   3   9        0.05       -6.06      6.77 o 
  -9   3   9        5.88        9.73      4.77 o 
  -8   3   9       51.14       56.57      6.25 o 
  -7   3   9       18.30       24.80      4.64 o 
  -6   3   9       52.93       55.07      3.66 o 
  -5   3   9       67.40       67.73      3.64 o 
  -4   3   9        0.65        0.13      0.84 o 
  -3   3   9       87.80       97.63      2.56 o 
  -2   3   9      273.87      259.91      4.50 o 
  -1   3   9       17.83       17.26      1.13 o 
   0   3   9       62.16       61.14      1.53 o 
   1   3   9      299.55      298.32      4.01 o 
   2   3   9       11.15        7.35      1.16 o 
   3   3   9        2.96        4.31      0.96 o 
   4   3   9       41.91       42.60      2.47 o 
   5   3   9        0.87        1.49      1.01 o 
   6   3   9        7.89        7.67      1.00 o 
   7   3   9        4.40        2.68      0.96 o 
   8   3   9      207.64      190.22      3.92 o 
   9   3   9       86.96       93.26      3.33 o 
  10   3   9        0.38       -1.70      1.70 o 
  11   3   9       11.68       12.95      2.48 o 
 -10   4   9        0.16        0.80      5.17 o 
  -9   4   9        1.02        1.05      4.64 o 
  -8   4   9        1.20       -1.50      4.06 o 
  -7   4   9       19.52       23.45      5.93 o 
  -6   4   9       78.20       70.04      4.04 o 
  -5   4   9       31.14       39.31      3.02 o 
  -4   4   9      214.93      230.41      5.42 o 
  -3   4   9      178.09      165.90      2.82 o 
  -2   4   9      207.70      206.90      3.43 o 
  -1   4   9       15.25       16.30      1.18 o 
   0   4   9       64.31       73.02      2.93 o 
   1   4   9       83.91       93.38      1.93 o 
   2   4   9        6.72        8.86      0.59 o 
   3   4   9       29.77       48.83      3.21 o 
   4   4   9      302.96      307.02      5.69 o 
   5   4   9     1142.36     1148.80     17.08 o 
   6   4   9      510.36      508.62      6.39 o 
   7   4   9        3.67        2.70      0.98 o 
   8   4   9       30.99       31.55      1.81 o 
   9   4   9       23.67       19.18      1.93 o 
  10   4   9       13.64       14.24      3.48 o 
  11   4   9        5.71        2.89      2.11 o 
 -10   5   9        4.61        5.54      5.09 o 
  -9   5   9        1.26        3.84      8.15 o 
  -8   5   9       10.27       10.92      4.80 o 
  -7   5   9        5.26        8.08      4.08 o 
  -6   5   9       93.33       96.45      5.86 o 
  -5   5   9      126.80      125.50      5.10 o 
  -4   5   9        0.76        2.26      1.13 o 
  -3   5   9      140.28      148.22      3.03 o 
  -2   5   9      275.61      285.10      4.19 o 
  -1   5   9      218.39      238.05      4.18 o 
   0   5   9       49.61       40.21      1.38 o 
   1   5   9     2461.79     2547.53     26.52 o 
   2   5   9      939.83     1006.54     11.79 o 
   3   5   9      415.01      395.78      5.01 o 
   4   5   9     1014.45     1000.69     10.33 o 
   5   5   9      204.19      191.39      2.73 o 
   6   5   9      440.42      416.41      5.56 o 
   7   5   9       40.48       35.81      1.69 o 
   8   5   9        6.18        6.77      1.30 o 
   9   5   9        5.74        7.03      1.61 o 
  10   5   9       31.52       29.92      2.87 o 
  11   5   9        1.05        0.74      1.97 o 
  -9   6   9       11.50       11.63      9.08 o 
  -8   6   9        0.33       -3.07      4.20 o 
  -7   6   9        1.23       -0.98      3.73 o 
  -6   6   9       16.87       10.43      4.09 o 
  -5   6   9        0.50        0.65      1.96 o 
  -4   6   9      381.81      373.87      7.28 o 
  -3   6   9        0.46        0.11      0.84 o 
  -2   6   9      228.32      231.05      4.79 o 
  -1   6   9      343.57      338.94      7.09 o 
   0   6   9      210.00      209.84      3.75 o 
   1   6   9      224.62      224.57      3.70 o 
   2   6   9        6.78        6.82      0.74 o 
   3   6   9     1011.76     1044.49     12.34 o 
   4   6   9       66.73       63.90      1.78 o 
   5   6   9      430.08      421.23      4.87 o 
   6   6   9      244.27      230.86      3.78 o 
   7   6   9      919.62      896.43     10.92 o 
   8   6   9        2.97       -1.11      1.16 o 
   9   6   9       13.67        9.80      1.72 o 
  10   6   9        0.50        0.65      1.74 o 
  11   6   9       63.78       61.46      6.83 o 
  12   6   9        0.55        4.50      2.35 o 
  -9   7   9        0.49        8.38      7.24 o 
  -8   7   9       11.68        9.39      4.83 o 
  -7   7   9       54.27       67.52     11.14 o 
  -6   7   9        4.54        4.83      3.74 o 
  -5   7   9        0.98        3.60      2.11 o 
  -4   7   9       87.75       82.88      3.87 o 
  -3   7   9        0.25        0.95      0.93 o 
  -2   7   9      375.66      360.48      5.76 o 
  -1   7   9        0.19        0.63      0.72 o 
   0   7   9      197.21      219.71      4.06 o 
   1   7   9        0.51        2.87      0.92 o 
   2   7   9        9.15       14.78      1.05 o 
   3   7   9        5.57        6.06      0.82 o 
   4   7   9       27.45       33.09      1.43 o 
   5   7   9      514.25      477.00      6.18 o 
   6   7   9       87.90       75.69      2.18 o 
   7   7   9        4.66        6.74      1.20 o 
   8   7   9      126.22      140.42      3.65 o 
   9   7   9       29.54       28.64      2.56 o 
  10   7   9       55.71       65.58      3.60 o 
  11   7   9        0.76        0.25      1.92 o 
  12   7   9        1.94        2.59      2.28 o 
  -9   8   9        7.07       14.13      5.65 o 
  -8   8   9        2.43       -2.45      6.01 o 
  -7   8   9        7.97       12.40      4.89 o 
  -6   8   9        0.04       -3.16      3.16 o 
  -5   8   9        2.47        4.28      5.75 o 
  -4   8   9      601.36      584.15     11.63 o 
  -3   8   9        6.49        7.20      1.32 o 
  -2   8   9       59.39       62.80      2.26 o 
  -1   8   9       31.36       23.85      1.96 o 
   0   8   9      411.24      432.85      7.33 o 
   1   8   9      833.52      853.99     11.08 o 
   2   8   9       32.95       33.52      1.54 o 
   3   8   9       22.10       12.58      1.12 o 
   4   8   9        0.07       -0.63      0.63 o 
   5   8   9      252.00      286.14      4.58 o 
   6   8   9      358.77      321.99      5.37 o 
   7   8   9      155.61      158.64      3.45 o 
   8   8   9      778.79      742.86     11.66 o 
   9   8   9       74.69       77.97      3.82 o 
  10   8   9       29.90       30.17      2.81 o 
  11   8   9       69.95       72.20      4.16 o 
  12   8   9        0.56        0.83      2.18 o 
  -8   9   9        7.28        9.73      5.78 o 
  -7   9   9        5.09        3.41      7.60 o 
  -6   9   9       36.89       24.12      6.25 o 
  -5   9   9       88.04       90.54      6.86 o 
  -4   9   9        0.99        3.71      1.98 o 
  -3   9   9       41.54       41.30      3.12 o 
  -2   9   9       68.28       60.51      2.78 o 
  -1   9   9      226.45      220.40      3.44 o 
   0   9   9        9.20       11.55      1.18 o 
   1   9   9        4.27        4.75      1.11 o 
   2   9   9       57.44       54.31      2.02 o 
   3   9   9      128.74      112.18      2.80 o 
   4   9   9      153.57      157.48      3.32 o 
   5   9   9       50.35       52.80      2.00 o 
   6   9   9      132.00      119.32      3.15 o 
   7   9   9       41.69       37.82      2.07 o 
   8   9   9       32.95       38.91      2.44 o 
   9   9   9       38.46       30.60      3.16 o 
  10   9   9        2.85        3.33      1.88 o 
  11   9   9        7.22        4.15      2.09 o 
  12   9   9        8.79        5.42      2.67 o 
  -8  10   9        1.52       -5.36      5.36 o 
  -7  10   9        3.64        1.51      7.78 o 
  -6  10   9       10.44       17.74      5.11 o 
  -5  10   9        2.85        4.19      3.85 o 
  -4  10   9        8.61       11.02      4.12 o 
  -3  10   9       57.61       54.32      3.54 o 
  -2  10   9      188.40      199.39      6.03 o 
  -1  10   9      464.32      410.11      5.86 o 
   0  10   9      310.30      333.22      5.03 o 
   1  10   9      456.01      467.93      6.21 o 
   2  10   9       12.07       11.47      1.38 o 
   3  10   9      298.43      322.30      6.07 o 
   4  10   9      670.70      621.14      8.82 o 
   5  10   9      102.38       93.35      2.80 o 
   6  10   9       89.29       88.76      3.29 o 
   7  10   9       90.85       95.08      3.97 o 
   8  10   9      338.00      329.12      7.40 o 
   9  10   9        0.49       -1.83      1.83 o 
  10  10   9        4.24        4.67      2.05 o 
  11  10   9        1.34        0.63      1.95 o 
  12  10   9        4.29        7.09      2.59 o 
  -7  11   9       24.33       27.57      6.15 o 
  -6  11   9        4.62        0.58      4.28 o 
  -5  11   9       49.19       38.47      5.79 o 
  -4  11   9        1.03       10.99      4.21 o 
  -3  11   9      201.81      175.37      8.64 o 
  -2  11   9      510.80      550.16     11.14 o 
  -1  11   9       63.69       57.03      3.33 o 
   0  11   9       39.27       33.70      2.33 o 
   1  11   9       43.68       38.86      1.89 o 
   2  11   9       71.80       75.96      2.73 o 
   3  11   9       58.19       55.66      2.33 o 
   4  11   9       58.67       58.17      2.39 o 
   5  11   9       17.32       20.48      2.60 o 
   6  11   9      159.29      164.27      5.03 o 
   7  11   9      857.50      823.65     14.22 o 
   8  11   9       19.72       18.93      2.23 o 
   9  11   9       40.37       45.44      3.72 o 
  10  11   9        4.63        1.74      2.35 o 
  11  11   9        8.70       10.27      2.39 o 
  12  11   9        8.73        9.04      2.53 o 
  -7  12   9       12.85        3.47      5.30 o 
  -6  12   9       18.42       23.06      5.82 o 
  -5  12   9        1.10        7.24      4.28 o 
  -4  12   9       28.74       19.49      7.78 o 
  -3  12   9       11.21       14.55      7.02 o 
  -2  12   9        0.15        0.37      2.35 o 
  -1  12   9       90.54       83.48      4.12 o 
   0  12   9        0.74        2.17      1.93 o 
   1  12   9       46.71       42.15      2.90 o 
   2  12   9      100.07       89.25      3.79 o 
   3  12   9      237.32      246.28      6.25 o 
   4  12   9      424.73      414.05      8.56 o 
   5  12   9       13.83       14.36      2.06 o 
   6  12   9        2.30        3.87      2.00 o 
   7  12   9        1.17        1.20      1.54 o 
   8  12   9       43.59       51.11      3.85 o 
   9  12   9       31.80       33.39      3.58 o 
  10  12   9        1.98        2.59      3.24 o 
  11  12   9        0.01       -2.26      2.42 o 
  12  12   9        0.10        3.84      2.91 o 
  -6  13   9       11.53       21.38      6.05 o 
  -5  13   9        6.30       -1.31      4.66 o 
  -4  13   9        3.36        5.21      4.43 o 
  -3  13   9       66.86       68.70      6.38 o 
  -2  13   9        0.46       -2.60      3.43 o 
  -1  13   9      142.71      119.35      5.85 o 
   0  13   9      276.53      265.75      7.12 o 
   1  13   9       82.78       57.53      3.46 o 
   2  13   9      255.89      275.58      7.04 o 
   3  13   9      511.33      450.70      9.46 o 
   4  13   9        0.21        0.72      1.71 o 
   5  13   9        0.27       -1.54      1.54 o 
   6  13   9      144.53      158.20      4.75 o 
   7  13   9      176.14      176.87      8.85 o 
   8  13   9        6.33        4.97      2.60 o 
   9  13   9       82.48       95.66      5.34 o 
  10  13   9       14.36       15.93      4.41 o 
  11  13   9        9.33        7.38      3.14 o 
  -5  14   9        5.90       -2.71      4.67 o 
  -4  14   9        9.21       18.39      5.35 o 
  -3  14   9        4.67        4.04      4.25 o 
  -2  14   9        0.42       -0.30      3.93 o 
  -1  14   9       23.34       35.10      6.95 o 
   0  14   9       66.80       69.92      8.49 o 
   1  14   9        0.55       -0.59      1.69 o 
   2  14   9       57.91       61.97      3.63 o 
   3  14   9       11.61       11.66      2.33 o 
   4  14   9       72.42       77.22      3.90 o 
   5  14   9       76.29       91.01      4.20 o 
   6  14   9       54.42       55.19      3.24 o 
   7  14   9       13.54        8.13      2.71 o 
   8  14   9        7.36        9.13      2.77 o 
   9  14   9       57.33       63.96      4.82 o 
  10  14   9       45.17       47.81      4.57 o 
  11  14   9        0.45        2.25      3.11 o 
  -5  15   9        0.46       -5.18      5.18 o 
  -4  15   9       22.19       28.14      6.12 o 
  -3  15   9        5.71        7.81      4.97 o 
  -2  15   9        1.64        1.64      4.15 o 
  -1  15   9       71.55       93.13      7.11 o 
   0  15   9       26.05       34.89     10.22 o 
   1  15   9      109.89      115.75      8.65 o 
   2  15   9      176.42      161.88      5.78 o 
   3  15   9       22.98       16.57      2.62 o 
   4  15   9       12.58        8.42      2.53 o 
   5  15   9      213.73      220.22      6.09 o 
   6  15   9       19.22       13.64      2.90 o 
   7  15   9        0.03       -2.12      2.57 o 
   8  15   9        5.72        3.36      2.64 o 
   9  15   9       10.63       19.86      3.69 o 
  10  15   9       16.25       19.10      3.80 o 
  11  15   9        0.04        3.08      4.24 o 
  -4  16   9        0.68        8.31      5.66 o 
  -3  16   9       78.40       94.39     10.53 o 
  -2  16   9       17.23       16.85      5.45 o 
  -1  16   9        0.04       -1.85      6.55 o 
   0  16   9        0.78       -1.85      3.98 o 
   1  16   9       27.78       27.79      5.36 o 
   2  16   9        0.35        1.34      3.67 o 
   3  16   9       40.96       46.82      5.55 o 
   4  16   9       47.71       53.64      5.74 o 
   5  16   9       73.89       84.14      4.11 o 
   6  16   9       14.77       10.25      3.40 o 
   7  16   9       38.55       34.84      4.06 o 
   8  16   9        1.63        2.43      2.65 o 
   9  16   9        3.93        6.06      7.57 o 
  10  16   9        2.86       -2.80      8.64 o 
  -3  17   9        2.99        6.16      5.64 o 
  -2  17   9        4.89        7.56      6.46 o 
  -1  17   9       48.61       44.77     10.30 o 
   0  17   9        0.02        1.74      4.49 o 
   1  17   9        0.61        0.73      4.30 o 
   2  17   9        4.37        4.81      4.07 o 
   3  17   9       68.11       75.62      6.93 o 
   4  17   9      163.00      193.35      9.08 o 
   5  17   9        3.01        6.67      3.60 o 
   6  17   9        0.08       -5.93      5.93 o 
   7  17   9       28.92       51.20      9.84 o 
   8  17   9        4.55       -6.87      6.87 o 
   9  17   9        0.28        5.72      8.03 o 
  10  17   9        0.14        1.72      8.12 o 
  -2  18   9       78.12       83.49     12.35 o 
  -1  18   9        0.84       -2.49      6.15 o 
   0  18   9        0.06       -1.01      5.14 o 
   1  18   9        2.83       -4.09      4.09 o 
   2  18   9        4.10       10.29      4.76 o 
   3  18   9       32.80       23.83      6.09 o 
   4  18   9        8.64        8.19      3.88 o 
   5  18   9       17.99       20.48      7.27 o 
   6  18   9       45.60       32.62      9.81 o 
   7  18   9       19.18        8.80      7.91 o 
   8  18   9        1.53        5.01      8.27 o 
   9  18   9        6.97       26.61      9.84 o 
   0  19   9        0.22       -1.73      7.61 o 
   1  19   9        4.77       -5.18      5.18 o 
   2  19   9        0.52        1.79      4.89 o 
   3  19   9        3.21        7.04      4.34 o 
   4  19   9        0.13       -2.56      3.55 o 
   5  19   9        4.49        8.62      4.85 o 
   6  19   9       79.54      117.89     13.45 o 
   7  19   9        2.89        4.59      8.38 o 
   8  19   9       11.07       25.63      9.66 o 
   2  20   9        8.03        4.77      9.13 o 
   3  20   9       21.50       37.61      5.65 o 
   4  20   9       18.01       24.97      5.15 o 
   5  20   9        0.14       -7.97      7.97 o 
  -5 -10  10       16.71       11.32      4.97 o 
  -4 -10  10        0.29        5.33      3.50 o 
  -3 -10  10        0.26        4.80      3.18 o 
  -2 -10  10        0.99        8.62      3.27 o 
  -1 -10  10       13.59       14.21      3.58 o 
   0 -10  10        2.99        1.49      2.97 o 
   1 -10  10       26.62       28.28      3.93 o 
  -7  -9  10        2.20       -1.13      6.58 o 
  -6  -9  10        1.13        3.04      4.28 o 
  -5  -9  10       37.72       36.66      4.74 o 
  -4  -9  10        0.02       -0.15      3.16 o 
  -3  -9  10       55.61       60.97      4.96 o 
  -2  -9  10        7.01        7.37      3.68 o 
  -1  -9  10        0.01       -0.98      2.74 o 
   0  -9  10       25.75       32.22      3.82 o 
   1  -9  10       20.55       15.44      3.29 o 
   2  -9  10       94.74       92.54      5.15 o 
   3  -9  10        6.74        4.48      2.92 o 
  -8  -8  10        0.01        4.24      6.22 o 
  -7  -8  10        4.38       -1.48      6.22 o 
  -6  -8  10       16.05       22.75      5.34 o 
  -5  -8  10        1.20        1.86      3.02 o 
  -4  -8  10       13.03       16.12      3.66 o 
  -3  -8  10       14.68       13.76      3.43 o 
  -2  -8  10       15.42       11.00      3.07 o 
  -1  -8  10        0.42       -0.33      2.43 o 
   0  -8  10       53.13       56.56      4.38 o 
   1  -8  10        6.75        7.72      3.58 o 
   2  -8  10        0.64        0.64      2.13 o 
   3  -8  10       11.56        7.77      2.50 o 
   4  -8  10       10.67        8.44      2.54 o 
  -8  -7  10        9.40       15.11      7.56 o 
  -7  -7  10        6.97        0.18      5.90 o 
  -6  -7  10        1.28       -2.02      3.07 o 
  -5  -7  10       10.20       14.35      3.54 o 
  -4  -7  10       11.52       11.33      4.28 o 
  -3  -7  10       37.88       31.67      5.35 o 
  -2  -7  10        3.88        8.00      2.78 o 
  -1  -7  10       24.33       28.50      3.35 o 
   0  -7  10       21.99       21.27      3.04 o 
   1  -7  10        2.34        2.04      1.98 o 
   2  -7  10        0.04        0.76      1.97 o 
   3  -7  10        7.31        3.01      2.80 o 
   4  -7  10        0.22       -1.48      1.91 o 
   5  -7  10      103.43      104.16      4.54 o 
  -9  -6  10        0.00       -2.96      6.73 o 
  -8  -6  10       12.64       16.92      6.87 o 
  -7  -6  10        1.72        7.47      4.42 o 
  -6  -6  10        2.32       -2.04      2.83 o 
  -5  -6  10        0.18       -1.83      2.69 o 
  -4  -6  10        0.96        1.11      2.11 o 
  -3  -6  10       72.62       69.41      4.56 o 
  -2  -6  10        8.13        3.27      2.43 o 
  -1  -6  10       18.70       15.84      3.31 o 
   0  -6  10        6.11        4.31      2.26 o 
   1  -6  10       79.61       87.23      3.82 o 
   2  -6  10        7.04        7.44      2.02 o 
   3  -6  10        4.05        4.07      1.91 o 
   4  -6  10        9.58        6.93      2.18 o 
   5  -6  10        1.17        0.95      1.85 o 
   6  -6  10       39.87       41.85      5.15 o 
  -9  -5  10       11.91        9.04      7.35 o 
  -8  -5  10        8.82        8.98      6.76 o 
  -7  -5  10        1.29       -3.45      3.77 o 
  -6  -5  10        3.26       -1.94      2.78 o 
  -5  -5  10       17.25       12.93      3.20 o 
  -4  -5  10       14.30       14.99      2.41 o 
  -3  -5  10        4.33        3.61      2.01 o 
  -2  -5  10      122.82      115.29      4.49 o 
  -1  -5  10        9.72        8.03      2.36 o 
   0  -5  10       48.39       45.15      2.69 o 
   1  -5  10        0.37        1.22      1.14 o 
   2  -5  10       16.84       15.99      1.55 o 
   3  -5  10       22.75       29.32      1.81 o 
   4  -5  10        1.95        1.49      1.34 o 
   5  -5  10       17.34       19.34      2.29 o 
   6  -5  10        5.74        4.87      2.03 o 
   7  -5  10       53.86       60.12      3.51 o 
  -9  -4  10        2.66        1.39      6.64 o 
  -8  -4  10        0.50        3.82      6.07 o 
  -7  -4  10        9.44       14.52      4.42 o 
  -6  -4  10       16.90       22.84      2.74 o 
  -5  -4  10       15.33       10.35      2.34 o 
  -4  -4  10       97.25      102.86      4.32 o 
  -3  -4  10       16.45       14.78      2.24 o 
  -2  -4  10      299.40      289.03      6.11 o 
  -1  -4  10        6.16        6.38      1.36 o 
   0  -4  10       24.57       26.00      2.24 o 
   1  -4  10        2.49        1.23      1.05 o 
   2  -4  10       73.66       72.35      2.38 o 
   3  -4  10       57.66       58.78      2.13 o 
   4  -4  10       21.53       24.88      1.62 o 
   5  -4  10        0.33        2.79      1.16 o 
   6  -4  10        0.00       -0.41      1.29 o 
   7  -4  10        7.34        5.41      1.98 o 
 -10  -3  10        1.84        3.97      7.50 o 
  -9  -3  10        5.00        3.73      6.76 o 
  -8  -3  10        0.49       -1.55      3.90 o 
  -7  -3  10       19.48       17.87      3.64 o 
  -6  -3  10       20.47       21.91      2.78 o 
  -5  -3  10       16.09       20.67      2.61 o 
  -4  -3  10      112.81      111.44      4.45 o 
  -3  -3  10        7.17        8.04      1.98 o 
  -2  -3  10        0.19        1.26      1.42 o 
  -1  -3  10      233.90      233.20      4.53 o 
   0  -3  10       51.58       53.38      2.05 o 
   1  -3  10      105.99       94.91      2.43 o 
   2  -3  10       34.69       40.76      1.68 o 
   3  -3  10        4.18        4.41      1.13 o 
   4  -3  10       24.71       24.65      1.70 o 
   5  -3  10       78.24       78.03      2.37 o 
   6  -3  10       17.21       16.60      2.00 o 
   7  -3  10        9.58        9.85      1.96 o 
   8  -3  10       15.98       17.24      2.33 o 
 -10  -2  10        0.84        4.90      4.89 o 
  -9  -2  10       20.74       24.79      6.99 o 
  -8  -2  10       26.18       26.09      5.09 o 
  -7  -2  10       47.35       44.92      4.43 o 
  -6  -2  10        1.09        2.74      2.33 o 
  -5  -2  10        0.02        4.23      2.21 o 
  -4  -2  10       43.80       37.86      2.92 o 
  -3  -2  10       14.73       16.55      1.84 o 
  -2  -2  10      542.48      510.50      7.87 o 
  -1  -2  10      636.23      605.15      8.58 o 
   0  -2  10     1090.70     1102.24     13.75 o 
   1  -2  10       41.65       32.82      1.40 o 
   2  -2  10      411.85      384.38      5.22 o 
   3  -2  10      792.97      796.99      9.90 o 
   4  -2  10        1.46       -0.36      0.96 o 
   5  -2  10        6.89        8.81      1.02 o 
   6  -2  10       22.89       22.71      1.97 o 
   7  -2  10       58.80       65.56      3.67 o 
   8  -2  10       19.41       22.17      2.31 o 
   9  -2  10        6.40        2.36      1.96 o 
 -10  -1  10        1.26       -4.39      4.39 o 
  -9  -1  10        0.91        4.65      6.43 o 
  -8  -1  10        4.99        6.23      4.21 o 
  -7  -1  10       22.95       26.65      3.45 o 
  -6  -1  10        3.90        4.57      2.26 o 
  -5  -1  10        3.14        4.63      2.14 o 
  -4  -1  10        6.38        6.28      2.12 o 
  -3  -1  10      447.36      432.95      6.97 o 
  -2  -1  10       51.93       48.30      2.04 o 
  -1  -1  10       58.47       67.26      2.23 o 
   0  -1  10      548.68      545.00      7.50 o 
   1  -1  10      319.05      300.49      4.51 o 
   2  -1  10        1.69        3.29      0.64 o 
   3  -1  10      317.84      290.28      9.37 o 
   4  -1  10       32.23       32.03      2.60 o 
   5  -1  10      150.97      149.11      2.63 o 
   6  -1  10        1.25        0.40      0.89 o 
   7  -1  10        5.56        7.74      1.20 o 
   8  -1  10        5.66        2.75      1.68 o 
   9  -1  10       54.57       55.98      2.86 o 
 -10   0  10        3.58        5.88      7.84 o 
  -9   0  10       17.08       22.14      5.31 o 
  -8   0  10       11.42       12.14      4.69 o 
  -7   0  10       22.39       15.07      3.43 o 
  -6   0  10      160.78      156.37      5.66 o 
  -5   0  10       36.39       30.78      2.93 o 
  -4   0  10       61.43       61.13      3.28 o 
  -3   0  10      235.71      249.86      4.84 o 
  -2   0  10      556.87      542.01      8.56 o 
  -1   0  10       35.38       34.50      1.43 o 
   0   0  10      288.33      249.90      3.79 o 
   1   0  10      773.00      774.58      9.04 o 
   2   0  10       32.70       36.16      1.84 o 
   3   0  10        8.73        6.38      1.05 o 
   4   0  10      768.63      716.77     19.54 o 
   5   0  10      119.72      123.05      4.66 o 
   6   0  10        0.05       -0.30      0.76 o 
   7   0  10       18.55       20.02      1.81 o 
   8   0  10       97.19      107.06      2.95 o 
   9   0  10       45.28       48.04      3.06 o 
  10   0  10       10.03        6.47      2.84 o 
 -10   1  10        0.98       -6.18      6.18 o 
  -9   1  10        5.87        8.81      5.41 o 
  -8   1  10        3.01        4.00      4.08 o 
  -7   1  10       28.27       44.05      6.99 o 
  -6   1  10       48.43       52.28      5.20 o 
  -5   1  10       16.76       14.45      2.47 o 
  -4   1  10        1.47        2.31      1.83 o 
  -3   1  10      266.61      284.97      5.24 o 
  -2   1  10      141.64      137.38      3.17 o 
  -1   1  10      287.31      278.96      4.69 o 
   0   1  10      899.04      861.11      9.94 o 
   1   1  10        2.01        0.70      0.53 o 
   2   1  10      117.26      117.31      3.02 o 
   3   1  10      127.53      106.96      5.80 o 
   4   1  10       54.05       58.68      5.96 o 
   5   1  10      226.50      253.97     14.37 o 
   6   1  10        0.00       -1.74      1.74 o 
   7   1  10       11.94       14.17      1.99 o 
   8   1  10        0.12       -0.98      0.98 o 
   9   1  10        1.02        2.57      1.68 o 
  10   1  10       19.14       19.22      2.38 o 
 -10   2  10        0.95       -1.32      4.96 o 
  -9   2  10        2.49       -4.09      4.09 o 
  -8   2  10       19.65       22.23      4.99 o 
  -7   2  10        8.70       -0.81      3.71 o 
  -6   2  10       17.73       18.39      2.80 o 
  -5   2  10        2.59        5.56      2.12 o 
  -4   2  10        6.56        3.99      1.94 o 
  -3   2  10      174.83      159.86      3.71 o 
  -2   2  10       47.10       43.60      1.86 o 
  -1   2  10      126.35      116.95      2.95 o 
   0   2  10        0.21       -0.63      0.66 o 
   1   2  10      199.61      195.35      2.83 o 
   2   2  10      329.03      323.42      6.46 o 
   3   2  10        2.09        1.38      1.84 o 
   4   2  10      193.26      196.75      8.19 o 
   5   2  10        0.78        0.01      5.13 o 
   6   2  10      250.62      229.58     11.42 o 
   7   2  10       69.19       62.88      1.93 o 
   8   2  10      139.85      135.02      3.48 o 
   9   2  10        3.59        3.01      1.37 o 
  10   2  10       22.12       20.44      2.43 o 
 -10   3  10        0.02        6.78      7.18 o 
  -9   3  10        3.04       13.88      5.29 o 
  -8   3  10       18.11       21.90      5.21 o 
  -7   3  10       37.16       39.26      5.18 o 
  -6   3  10       21.89       25.37      3.10 o 
  -5   3  10        1.44        2.39      1.94 o 
  -4   3  10       63.46       61.00      5.27 o 
  -3   3  10       23.66       22.89      1.86 o 
  -2   3  10       43.16       34.42      1.75 o 
  -1   3  10      550.47      529.73      7.30 o 
   0   3  10      746.49      708.32      8.31 o 
   1   3  10      391.25      416.78      6.33 o 
   2   3  10      793.77      793.21     13.91 o 
   3   3  10       33.31       33.03      1.55 o 
   4   3  10       93.11       76.24      5.12 o 
   5   3  10       72.53       72.19      2.26 o 
   6   3  10        4.16        5.55      1.24 o 
   7   3  10      135.02      130.04      2.49 o 
   8   3  10       42.85       46.31      1.94 o 
   9   3  10        0.88        0.31      1.25 o 
  10   3  10        1.00       -1.68      1.68 o 
  11   3  10        2.73        7.89      2.22 o 
 -10   4  10        7.61       -1.01      7.58 o 
  -9   4  10        1.31        4.02      4.99 o 
  -8   4  10        1.27       -3.99      3.99 o 
  -7   4  10        6.34       12.51      8.40 o 
  -6   4  10        2.85        0.21      2.17 o 
  -5   4  10        5.00        7.96      2.18 o 
  -4   4  10      115.03      115.11      4.34 o 
  -3   4  10        1.10        0.16      0.99 o 
  -2   4  10       18.10       13.13      1.35 o 
  -1   4  10       14.90       15.50      1.25 o 
   0   4  10      283.88      274.19      4.73 o 
   1   4  10      573.23      607.82      7.65 o 
   2   4  10        5.51        3.25      0.58 o 
   3   4  10       31.06       31.39      1.69 o 
   4   4  10       14.57       13.18      1.23 o 
   5   4  10       16.75       17.47      1.45 o 
   6   4  10        5.86        3.10      0.68 o 
   7   4  10        7.27        5.26      0.97 o 
   8   4  10       34.68       33.11      1.89 o 
   9   4  10       32.88       32.77      2.18 o 
  10   4  10        4.35        6.59      1.97 o 
  11   4  10        0.81        1.85      2.04 o 
  -9   5  10        0.08        2.11      4.72 o 
  -8   5  10        1.91        1.77      5.79 o 
  -7   5  10        2.86        5.02      4.96 o 
  -6   5  10      264.33      245.16      8.35 o 
  -5   5  10       26.48       23.18      2.82 o 
  -4   5  10      137.59      133.92      4.72 o 
  -3   5  10      288.43      274.50      5.18 o 
  -2   5  10        8.27       13.18      1.43 o 
  -1   5  10        8.95       10.16      1.00 o 
   0   5  10       21.85       28.00      1.17 o 
   1   5  10        3.77        5.20      0.68 o 
   2   5  10      109.94      146.69      2.33 o 
   3   5  10      313.68      313.76      3.80 o 
   4   5  10        8.67       10.50      0.78 o 
   5   5  10       52.36       55.75      1.35 o 
   6   5  10       27.33       27.34      1.41 o 
   7   5  10       88.04       94.83      2.40 o 
   8   5  10        7.75        2.77      1.19 o 
   9   5  10        8.03        8.64      1.63 o 
  10   5  10        2.22       -0.84      1.67 o 
  11   5  10        6.60        6.70      2.76 o 
  -9   6  10        6.82       13.71      5.30 o 
  -8   6  10       25.18       31.01      5.75 o 
  -7   6  10       47.35       48.40      9.05 o 
  -6   6  10        0.16       -2.86      3.39 o 
  -5   6  10       10.11       10.72      2.40 o 
  -4   6  10      123.11      123.83      4.71 o 
  -3   6  10        4.84        8.05      1.54 o 
  -2   6  10      647.89      670.23      9.66 o 
  -1   6  10        8.03        8.71      1.20 o 
   0   6  10       64.00       64.73      2.07 o 
   1   6  10        4.86        2.70      0.88 o 
   2   6  10       37.43       35.63      1.36 o 
   3   6  10      156.94      150.90      2.65 o 
   4   6  10       45.00       45.76      1.33 o 
   5   6  10       74.48       66.93      1.61 o 
   6   6  10        6.52        7.94      0.98 o 
   7   6  10       28.52       29.34      1.55 o 
   8   6  10       61.26       63.56      2.76 o 
   9   6  10        0.25       -0.67      1.37 o 
  10   6  10        7.83        6.04      2.01 o 
  11   6  10       15.91       20.85      2.73 o 
  -9   7  10        0.95        0.12      6.47 o 
  -8   7  10        2.02       -2.50      4.47 o 
  -7   7  10        6.28        9.50      4.68 o 
  -6   7  10        8.01        7.87      4.13 o 
  -5   7  10       47.36       44.47      3.49 o 
  -4   7  10      222.53      200.57      6.03 o 
  -3   7  10       18.62        8.11      2.07 o 
  -2   7  10      214.35      214.39      3.77 o 
  -1   7  10       13.38       13.42      1.38 o 
   0   7  10       25.02       19.00      1.38 o 
   1   7  10        0.80        0.19      0.80 o 
   2   7  10       15.15       14.25      1.22 o 
   3   7  10      550.24      488.66      6.63 o 
   4   7  10      425.61      422.09      5.86 o 
   5   7  10      115.38      114.55      2.57 o 
   6   7  10       72.83       67.60      2.07 o 
   7   7  10        7.38        9.80      1.33 o 
   8   7  10       77.57       83.73      2.80 o 
   9   7  10        3.09        4.16      1.71 o 
  10   7  10       45.30       54.72      3.35 o 
  11   7  10       60.77       67.95      3.90 o 
  -8   8  10        3.47       -2.52      4.64 o 
  -7   8  10       12.15       16.63      5.16 o 
  -6   8  10       41.26       43.51      5.52 o 
  -5   8  10        6.38       10.58      6.24 o 
  -4   8  10      415.83      407.41      9.37 o 
  -3   8  10       57.68       52.01      3.35 o 
  -2   8  10       13.10       14.57      1.74 o 
  -1   8  10       72.57       69.70      3.41 o 
   0   8  10       34.85       55.75      2.80 o 
   1   8  10      682.96      721.57      9.68 o 
   2   8  10       40.77       44.21      1.72 o 
   3   8  10      311.90      307.51      5.41 o 
   4   8  10      131.26      120.96      3.05 o 
   5   8  10       69.79       87.10      6.37 o 
   6   8  10       84.79       81.74      2.50 o 
   7   8  10      557.41      554.69      7.84 o 
   8   8  10       63.20       66.13      2.45 o 
   9   8  10        6.74        3.22      1.74 o 
  10   8  10        6.05        5.66      1.99 o 
  11   8  10        6.48        4.76      2.15 o 
  12   8  10       37.16       53.49      3.87 o 
  -8   9  10        0.78        5.52      7.98 o 
  -7   9  10        1.04       -3.80      3.99 o 
  -6   9  10        8.45       14.24      4.82 o 
  -5   9  10       24.32       16.11      4.56 o 
  -4   9  10       34.25       36.60      3.32 o 
  -3   9  10      215.62      199.67      6.07 o 
  -2   9  10      409.94      418.29      8.90 o 
  -1   9  10      699.85      670.32      8.89 o 
   0   9  10      131.04      142.59      3.95 o 
   1   9  10       29.59       26.88      1.67 o 
   2   9  10        0.09       -0.41      0.94 o 
   3   9  10      248.36      229.79      4.43 o 
   4   9  10     1032.71     1032.49     14.35 o 
   5   9  10      218.81      212.17      4.53 o 
   6   9  10      288.82      284.65      4.76 o 
   7   9  10      118.16      111.88      3.24 o 
   8   9  10       17.78       23.06      2.13 o 
   9   9  10        0.29        0.21      1.63 o 
  10   9  10        0.09       -1.70      1.70 o 
  11   9  10        4.87        3.20      2.12 o 
  12   9  10        0.63        1.52      2.18 o 
  -8  10  10        3.43        2.59      7.73 o 
  -7  10  10        0.87        9.55      5.11 o 
  -6  10  10       66.81       65.48      6.90 o 
  -5  10  10       46.41       65.51     11.72 o 
  -4  10  10       13.31       18.45      5.39 o 
  -3  10  10      104.54       97.29      4.95 o 
  -2  10  10      344.56      340.38      8.06 o 
  -1  10  10       15.61       19.47      2.92 o 
   0  10  10      229.18      235.04      4.32 o 
   1  10  10       73.53       69.38      2.55 o 
   2  10  10       17.71       23.99      2.17 o 
   3  10  10        0.62        1.49      1.09 o 
   4  10  10      211.21      212.37      4.25 o 
   5  10  10      646.49      638.03     10.03 o 
   6  10  10      221.92      226.84      4.35 o 
   7  10  10       80.39       99.11      4.06 o 
   8  10  10       90.90       99.06      4.42 o 
   9  10  10      153.41      160.85      5.32 o 
  10  10  10       15.70       20.74      2.66 o 
  11  10  10        9.61        9.37      2.36 o 
  12  10  10        2.28       -0.36      2.08 o 
  -7  11  10        8.11       10.35     11.87 o 
  -6  11  10        3.68        7.98      4.71 o 
  -5  11  10       85.67       81.75     10.22 o 
  -4  11  10       47.85       54.12      5.88 o 
  -3  11  10       33.13       26.51      3.67 o 
  -2  11  10       70.00       55.18      5.16 o 
  -1  11  10       11.28        8.84      2.17 o 
   0  11  10      698.11      663.26     12.22 o 
   1  11  10      557.45      555.82     13.94 o 
   2  11  10       37.36       40.70      2.37 o 
   3  11  10        1.11       -1.06      1.06 o 
   4  11  10        4.71        5.47      1.85 o 
   5  11  10       46.38       54.61      3.29 o 
   6  11  10      962.84      928.53     16.90 o 
   7  11  10       80.75       76.04      3.70 o 
   8  11  10        3.60        7.51      1.85 o 
   9  11  10       12.34        8.16      3.58 o 
  10  11  10        4.44        1.70      2.25 o 
  11  11  10        0.61        3.57      2.23 o 
  12  11  10        0.94        4.00      4.44 o 
  -7  12  10        2.78        5.56      5.52 o 
  -6  12  10        0.70        6.96      5.20 o 
  -5  12  10        5.30       12.80      4.89 o 
  -4  12  10       14.56        9.92      4.63 o 
  -3  12  10        0.51        1.93      3.94 o 
  -2  12  10        0.00        0.16      2.45 o 
  -1  12  10       39.25       52.33      3.49 o 
   0  12  10        0.16        0.05      1.61 o 
   1  12  10        3.18        1.16      2.49 o 
   2  12  10       60.80       43.96      2.97 o 
   3  12  10      250.09      215.34      5.84 o 
   4  12  10        3.08        1.80      1.64 o 
   5  12  10      359.53      348.99      9.08 o 
   6  12  10      108.67      117.15      4.51 o 
   7  12  10       11.70       11.05      2.26 o 
   8  12  10        6.08        2.80      1.67 o 
   9  12  10        9.46        7.53      3.21 o 
  10  12  10       43.82       47.71      4.65 o 
  11  12  10        6.40        3.11      2.64 o 
  -6  13  10        3.34        7.01      5.23 o 
  -5  13  10        0.00       -1.47      4.64 o 
  -4  13  10        2.58       -0.70      6.30 o 
  -3  13  10      100.95      104.46      7.72 o 
  -2  13  10       83.06       80.96     13.58 o 
  -1  13  10       16.74       11.74      2.38 o 
   0  13  10       13.32       10.90      3.54 o 
   1  13  10        1.90       -0.71      1.73 o 
   2  13  10      762.33      737.95     13.55 o 
   3  13  10        0.32       -1.60      1.60 o 
   4  13  10       17.50       19.99      2.87 o 
   5  13  10      227.51      214.57      7.13 o 
   6  13  10       61.42       53.46      4.76 o 
   7  13  10       98.13       92.37      6.98 o 
   8  13  10      156.02      160.38      6.48 o 
   9  13  10        3.01       -1.66      2.18 o 
  10  13  10        0.02       -0.33      2.50 o 
  11  13  10        0.54        1.37      3.12 o 
  -5  14  10        1.31        5.35      5.11 o 
  -4  14  10        1.04       -1.31      9.29 o 
  -3  14  10       22.06       24.38      5.29 o 
  -2  14  10        9.20       10.75      4.61 o 
  -1  14  10        9.97        8.11      4.17 o 
   0  14  10        3.36        3.80      2.57 o 
   1  14  10       55.88       59.77      3.74 o 
   2  14  10      100.33      103.34      4.56 o 
   3  14  10        0.07       -1.41      1.88 o 
   4  14  10       23.55       21.93      2.62 o 
   5  14  10       17.73       19.30      2.52 o 
   6  14  10        9.64        3.99      2.23 o 
   7  14  10        2.84        3.28      2.40 o 
   8  14  10        0.03        1.62      2.36 o 
   9  14  10        8.56       16.94      3.33 o 
  10  14  10        1.85       -0.19      2.57 o 
  11  14  10        0.15       -2.59      2.59 o 
  -5  15  10       27.99       29.84      9.54 o 
  -4  15  10       41.32       46.73      6.88 o 
  -3  15  10       18.11       23.88      5.90 o 
  -2  15  10        0.42       -4.23      7.17 o 
  -1  15  10       22.36       23.79      9.87 o 
   0  15  10        3.34        4.00      3.69 o 
   1  15  10        4.68        4.63      2.80 o 
   2  15  10        2.39        3.85      2.04 o 
   3  15  10       73.28       77.06      4.18 o 
   4  15  10        1.46        3.20      2.12 o 
   5  15  10       39.71       30.43      4.03 o 
   6  15  10        2.20       -1.41      2.06 o 
   7  15  10       13.59        8.02      5.00 o 
   8  15  10       52.35       66.95      4.92 o 
   9  15  10       49.67       33.67      4.49 o 
  10  15  10       30.57       37.43      4.31 o 
  11  15  10        2.94       -0.31      2.82 o 
  -4  16  10       19.23       23.18      9.50 o 
  -3  16  10        3.43        4.02      5.02 o 
  -2  16  10       45.23       45.40      6.61 o 
  -1  16  10        5.03       -0.24      4.27 o 
   0  16  10       11.21       17.90      5.12 o 
   1  16  10      149.63      149.62     10.98 o 
   2  16  10       18.78       27.34      4.97 o 
   3  16  10       21.49       18.76      3.46 o 
   4  16  10       62.53       52.59      3.80 o 
   5  16  10        0.33        2.60      2.60 o 
   6  16  10        0.49        0.28      2.17 o 
   7  16  10        0.00        1.31      2.53 o 
   8  16  10        6.52        6.64      3.55 o 
   9  16  10        2.40        4.51      3.04 o 
  10  16  10       26.19       27.66      5.34 o 
  -3  17  10        6.46        5.42      5.64 o 
  -2  17  10       42.02       52.30     10.41 o 
  -1  17  10        3.22       -1.21      4.74 o 
   0  17  10       13.44       13.04      6.65 o 
   1  17  10       20.21        9.69      6.21 o 
   2  17  10        2.73        2.86      3.98 o 
   3  17  10       31.62       39.38      5.66 o 
   4  17  10       83.31       72.66      6.45 o 
   5  17  10       29.65       24.64      5.96 o 
   6  17  10        3.34        3.81      3.29 o 
   7  17  10        1.49        2.45      3.67 o 
   8  17  10        5.08        9.30      4.03 o 
   9  17  10        4.43        8.63      4.28 o 
  -2  18  10        1.26       -1.16      8.15 o 
  -1  18  10       57.25       62.28      7.48 o 
   0  18  10       12.07       18.88      5.60 o 
   1  18  10        2.34       -2.84      6.92 o 
   2  18  10        0.38       -3.92      3.92 o 
   3  18  10        9.50       11.25      8.37 o 
   4  18  10       74.02       76.54      8.19 o 
   5  18  10        9.10        8.30      5.74 o 
   6  18  10        5.98       21.18      8.27 o 
   7  18  10       46.13       55.08     10.81 o 
   8  18  10        0.99       -2.84      7.50 o 
   9  18  10        0.12       -1.24      8.18 o 
   0  19  10       13.92       17.34      6.18 o 
   1  19  10       43.66       48.41      8.41 o 
   2  19  10        0.90       -0.06      4.77 o 
   3  19  10        0.00       -0.20      4.41 o 
   4  19  10        3.10        4.38      3.88 o 
   5  19  10        1.13        4.49      5.68 o 
   6  19  10       45.05       39.52     10.46 o 
   7  19  10        1.15        5.57      8.77 o 
   8  19  10       18.78       18.84      9.81 o 
   2  20  10       22.46       26.07     10.34 o 
   3  20  10       49.82       66.30      6.59 o 
   4  20  10        9.04        0.91      5.92 o 
   5  20  10        9.38        2.20      6.05 o 
  -5  -9  11       16.89       24.48      4.32 o 
  -4  -9  11        0.96        3.23      3.43 o 
  -3  -9  11        0.11       -1.03      3.13 o 
  -2  -9  11        6.46       12.35      3.42 o 
  -1  -9  11       15.98       11.21      3.88 o 
   0  -9  11        6.41        6.96      5.35 o 
   1  -9  11        3.53        2.29      2.83 o 
  -6  -8  11       12.28       14.46      4.84 o 
  -5  -8  11       11.80       12.41      6.18 o 
  -4  -8  11        5.30        2.35      4.03 o 
  -3  -8  11       32.91       22.18      3.78 o 
  -2  -8  11       19.51       22.27      3.66 o 
  -1  -8  11       49.78       51.22      4.36 o 
   0  -8  11       12.66       16.81      3.28 o 
   1  -8  11       17.78       18.50      3.30 o 
   2  -8  11       77.56       83.95      4.35 o 
   3  -8  11        0.24        3.12      2.33 o 
  -7  -7  11        5.55        8.80      6.99 o 
  -6  -7  11        4.87        0.48      3.39 o 
  -5  -7  11        7.40        8.43      3.54 o 
  -4  -7  11       15.53        6.92      3.19 o 
  -3  -7  11       11.85       12.34      3.33 o 
  -2  -7  11        3.25        4.67      2.84 o 
  -1  -7  11       12.21       11.22      4.21 o 
   0  -7  11        4.64        4.95      2.62 o 
   1  -7  11       37.81       49.73      3.44 o 
   2  -7  11        3.02        4.55      2.21 o 
   3  -7  11        0.03       -1.91      1.91 o 
   4  -7  11       74.83       78.98      4.13 o 
  -8  -6  11        1.27        3.23      6.67 o 
  -7  -6  11        0.57       -1.93      5.66 o 
  -6  -6  11        8.29        7.77      3.58 o 
  -5  -6  11       14.24        6.87      7.33 o 
  -4  -6  11       12.05       10.48      3.14 o 
  -3  -6  11        0.20       -1.02      2.53 o 
  -2  -6  11       14.77       19.96      3.25 o 
  -1  -6  11       12.74       14.87      2.84 o 
   0  -6  11       30.24       22.51      3.01 o 
   1  -6  11        7.60       10.29      2.31 o 
   2  -6  11        4.10        1.29      1.97 o 
   3  -6  11       43.48       37.37      2.93 o 
   4  -6  11       22.16       18.02      2.48 o 
   5  -6  11        0.08       -0.52      1.96 o 
  -8  -5  11        0.11        2.01      6.52 o 
  -7  -5  11        0.00       -0.68      5.69 o 
  -6  -5  11        0.09       -1.67      2.96 o 
  -5  -5  11       15.17       14.40      3.41 o 
  -4  -5  11        1.27        1.08      2.13 o 
  -3  -5  11       84.52       83.60      4.17 o 
  -2  -5  11       25.58       18.68      2.74 o 
  -1  -5  11       22.75       23.01      2.95 o 
   0  -5  11        1.11        3.25      2.21 o 
   1  -5  11        0.46        1.66      1.66 o 
   2  -5  11       38.41       40.06      2.33 o 
   3  -5  11       35.15       43.64      2.40 o 
   4  -5  11        6.86        5.65      1.86 o 
   5  -5  11       51.90       61.18      3.29 o 
   6  -5  11       42.95       48.16      3.17 o 
  -9  -4  11        3.50        6.31      7.08 o 
  -8  -4  11        4.17        1.99      6.22 o 
  -7  -4  11        0.06        4.56      4.01 o 
  -6  -4  11       23.89       18.47      3.74 o 
  -5  -4  11       13.60       10.46      3.13 o 
  -4  -4  11      106.54       99.72      4.44 o 
  -3  -4  11        5.91        4.06      2.10 o 
  -2  -4  11        0.45       -0.97      1.79 o 
  -1  -4  11       34.08       32.07      2.27 o 
   0  -4  11      108.46      104.31      3.91 o 
   1  -4  11        2.13        4.18      1.29 o 
   2  -4  11       61.19       61.59      2.25 o 
   3  -4  11       60.81       70.62      2.40 o 
   4  -4  11       31.85       30.06      1.74 o 
   5  -4  11       42.28       46.33      2.33 o 
   6  -4  11        2.86        0.29      1.68 o 
   7  -4  11        0.48       -0.14      1.80 o 
  -9  -3  11        0.34        7.14      6.96 o 
  -8  -3  11        3.04        3.73      6.22 o 
  -7  -3  11        7.67        5.28      4.53 o 
  -6  -3  11       24.83       17.01      4.03 o 
  -5  -3  11       16.69       21.03      2.73 o 
  -4  -3  11        5.07        5.57      2.14 o 
  -3  -3  11      161.70      159.10      5.30 o 
  -2  -3  11       10.64        9.59      2.07 o 
  -1  -3  11        4.18        3.03      1.18 o 
   0  -3  11        3.89        1.84      1.08 o 
   1  -3  11      197.51      196.44      3.90 o 
   2  -3  11       35.52       38.74      1.70 o 
   3  -3  11        4.46        5.27      1.04 o 
   4  -3  11        2.04       -0.29      0.95 o 
   5  -3  11       44.65       46.38      1.89 o 
   6  -3  11        0.00       -0.12      1.06 o 
   7  -3  11       15.89       20.64      2.52 o 
  -9  -2  11        3.27        3.02      6.76 o 
  -8  -2  11        4.22       -5.24      5.24 o 
  -7  -2  11       31.57       28.63      5.23 o 
  -6  -2  11        7.10        6.69      3.09 o 
  -5  -2  11        3.59        0.38      2.58 o 
  -4  -2  11      571.02      590.09     11.74 o 
  -3  -2  11        8.28        6.54      2.01 o 
  -2  -2  11      533.38      526.46      9.01 o 
  -1  -2  11       78.87       78.78      2.61 o 
   0  -2  11        7.91        8.71      1.21 o 
   1  -2  11        0.28        0.16      0.88 o 
   2  -2  11      141.70      144.53      3.08 o 
   3  -2  11      212.37      206.34      3.53 o 
   4  -2  11       14.83       14.19      1.06 o 
   5  -2  11       24.77       31.98      2.08 o 
   6  -2  11       16.76       15.22      1.72 o 
   7  -2  11       27.39       29.82      1.77 o 
   8  -2  11        2.13        0.67      1.72 o 
  -9  -1  11        9.98       12.18      7.61 o 
  -8  -1  11        8.31        9.48      6.99 o 
  -7  -1  11        3.31        1.33      3.92 o 
  -6  -1  11       12.28       15.73      3.43 o 
  -5  -1  11       19.32       22.67      3.42 o 
  -4  -1  11       55.38       53.90      4.08 o 
  -3  -1  11      183.79      194.58      8.08 o 
  -2  -1  11       99.53      113.46      3.49 o 
  -1  -1  11        0.02        1.17      1.08 o 
   0  -1  11       62.16       65.16      2.14 o 
   1  -1  11      217.90      208.21      3.65 o 
   2  -1  11      152.30      144.13      2.58 o 
   3  -1  11       60.73       61.79      1.96 o 
   4  -1  11      170.45      175.93      5.59 o 
   5  -1  11        5.64        6.28      0.97 o 
   6  -1  11        9.82        9.41      1.05 o 
   7  -1  11       66.62       69.75      2.28 o 
   8  -1  11       29.56       32.94      2.24 o 
   9  -1  11        0.11       -0.44      1.49 o 
  -9   0  11        3.40        5.82      6.77 o 
  -8   0  11       34.80       31.04      5.29 o 
  -7   0  11       28.93       32.17      4.19 o 
  -6   0  11        4.88        6.16      2.50 o 
  -5   0  11       45.32       41.72      3.35 o 
  -4   0  11      222.39      222.70      6.19 o 
  -3   0  11      261.76      243.09      6.32 o 
  -2   0  11      965.17      957.16     13.84 o 
  -1   0  11      320.10      329.43      5.48 o 
   0   0  11      916.26      902.44     11.49 o 
   1   0  11      152.20      148.98      2.91 o 
   2   0  11        0.37        0.24      0.92 o 
   3   0  11        8.36        4.82      1.41 o 
   4   0  11       75.65       73.70      6.95 o 
   5   0  11      536.73      505.84     12.52 o 
   6   0  11       64.88       54.17      1.81 o 
   7   0  11       11.34       11.53      1.17 o 
   8   0  11        0.04        0.66      1.07 o 
   9   0  11       49.72       45.37      2.25 o 
  -9   1  11        0.31       -2.29      4.41 o 
  -8   1  11       36.92       35.59      5.67 o 
  -7   1  11        9.71       11.21      4.23 o 
  -6   1  11       19.94       22.18      3.19 o 
  -5   1  11       10.58        7.32      2.35 o 
  -4   1  11        8.87        9.02      2.20 o 
  -3   1  11      241.56      225.38      5.21 o 
  -2   1  11       40.67       44.97      2.12 o 
  -1   1  11      106.60      109.39      3.01 o 
   0   1  11       69.21       68.45      3.44 o 
   1   1  11        6.35        4.43      0.99 o 
   2   1  11       27.61       27.46      2.53 o 
   3   1  11        3.02        7.69      3.86 o 
   4   1  11       31.80       27.04      4.25 o 
   5   1  11        1.04        3.97      3.73 o 
   6   1  11      141.93      139.75      5.14 o 
   7   1  11        1.25        0.08      0.87 o 
   8   1  11        8.35        6.17      1.16 o 
   9   1  11        5.53        3.84      1.47 o 
  10   1  11        5.15        4.79      1.86 o 
  -9   2  11        0.08        0.16      6.09 o 
  -8   2  11        0.01        0.62      4.28 o 
  -7   2  11       45.06       36.15      5.25 o 
  -6   2  11        0.22        1.96      2.36 o 
  -5   2  11        8.70       10.75      2.44 o 
  -4   2  11       68.41       66.38      3.53 o 
  -3   2  11       18.53       11.88      1.81 o 
  -2   2  11        1.33        0.23      1.03 o 
  -1   2  11       54.08       53.68      2.21 o 
   0   2  11       85.00       82.64      3.16 o 
   1   2  11        7.37        6.83      0.74 o 
   2   2  11      220.36      200.09      4.75 o 
   3   2  11        0.00       -1.37      2.07 o 
   4   2  11       15.28       16.74      3.41 o 
   5   2  11        1.92        0.06      2.62 o 
   6   2  11        0.21       -0.23      1.97 o 
   7   2  11       73.58       70.68      1.93 o 
   8   2  11       28.62       25.07      1.39 o 
   9   2  11        0.01        0.50      1.28 o 
  10   2  11        0.01        2.51      1.75 o 
  -9   3  11        1.88        1.00      4.61 o 
  -8   3  11        6.93        8.92      4.69 o 
  -7   3  11       53.59       57.76     10.06 o 
  -6   3  11       69.34       66.48      5.33 o 
  -5   3  11      233.55      243.89      7.00 o 
  -4   3  11        0.04       -0.87      1.79 o 
  -3   3  11       20.80       20.14      1.95 o 
  -2   3  11        8.06        6.07      1.27 o 
  -1   3  11      426.93      452.82      7.35 o 
   0   3  11       14.12       13.95      1.74 o 
   1   3  11        4.01        1.31      0.65 o 
   2   3  11       75.24       62.90      1.42 o 
   3   3  11      737.77      721.36     12.73 o 
   4   3  11       61.47       55.42      4.78 o 
   5   3  11        0.13        2.33      2.35 o 
   6   3  11      117.84      104.71      4.14 o 
   7   3  11        2.02        0.01      0.80 o 
   8   3  11        4.09        3.76      1.10 o 
   9   3  11        2.77        2.66      1.36 o 
  10   3  11        3.12        2.31      1.80 o 
  -9   4  11        8.81       14.74      5.69 o 
  -8   4  11       29.89       31.13      5.81 o 
  -7   4  11        5.28        3.98      4.09 o 
  -6   4  11        5.36       -0.09      2.15 o 
  -5   4  11       15.01       10.95      3.07 o 
  -4   4  11        0.32        0.17      1.88 o 
  -3   4  11       35.91       36.91      2.70 o 
  -2   4  11        6.25        5.79      1.25 o 
  -1   4  11       61.83       64.11      2.17 o 
   0   4  11      950.36      950.52     11.71 o 
   1   4  11       49.67       56.91      1.69 o 
   2   4  11      614.28      540.31      6.68 o 
   3   4  11      428.33      397.15     12.16 o 
   4   4  11       44.44       54.46      3.27 o 
   5   4  11       56.57       53.58      2.09 o 
   6   4  11       50.98       47.08      2.01 o 
   7   4  11        5.39        4.02      0.90 o 
   8   4  11       86.47       85.27      2.53 o 
   9   4  11        0.38        1.29      1.42 o 
  10   4  11       57.00       52.97      3.14 o 
  11   4  11        8.07        8.82      2.24 o 
  -9   5  11        0.44        2.51      5.18 o 
  -8   5  11        1.09       -2.63      4.17 o 
  -7   5  11       28.87       24.51      5.08 o 
  -6   5  11        3.39       14.50      5.93 o 
  -5   5  11       29.73       23.30      3.45 o 
  -4   5  11       43.79       45.44      3.19 o 
  -3   5  11       73.70       64.25      3.37 o 
  -2   5  11       98.65      117.38      2.79 o 
  -1   5  11      700.59      681.36      8.05 o 
   0   5  11      286.01      270.43      4.53 o 
   1   5  11      152.75      145.47      2.87 o 
   2   5  11      149.63      159.08      2.75 o 
   3   5  11      195.62      177.20      3.31 o 
   4   5  11      395.59      362.96      5.35 o 
   5   5  11        3.32        3.59      0.75 o 
   6   5  11        0.68        0.24      0.72 o 
   7   5  11        0.00        0.43      0.87 o 
   8   5  11        2.23        3.10      1.12 o 
   9   5  11        0.24        1.10      1.31 o 
  10   5  11       14.21       12.76      2.16 o 
  11   5  11        8.93        7.29      2.22 o 
  -9   6  11        0.01       -2.78      7.78 o 
  -8   6  11        0.00       -4.25      4.25 o 
  -7   6  11       20.84        9.46      9.91 o 
  -6   6  11        5.03        2.70      3.96 o 
  -5   6  11        7.63        8.67      3.34 o 
  -4   6  11       51.95       54.38      4.27 o 
  -3   6  11       32.76       33.02      3.63 o 
  -2   6  11      475.21      474.34      7.52 o 
  -1   6  11       60.44       47.03      2.05 o 
   0   6  11      503.62      514.53      7.31 o 
   1   6  11      252.27      237.77      3.94 o 
   2   6  11        0.79        0.33      0.74 o 
   3   6  11      614.68      669.76      8.32 o 
   4   6  11       12.04       11.45      0.80 o 
   5   6  11       46.64       47.87      1.51 o 
   6   6  11      422.04      416.95      5.64 o 
   7   6  11        0.01       -0.30      0.88 o 
   8   6  11      238.48      223.80      4.37 o 
   9   6  11        0.17       -0.72      1.30 o 
  10   6  11       27.85       32.89      2.71 o 
  11   6  11       18.74       22.52      2.70 o 
  -9   7  11        1.40        5.66      7.76 o 
  -8   7  11        6.92        9.19      5.08 o 
  -7   7  11        6.63       15.56      5.13 o 
  -6   7  11       27.52       23.24      8.25 o 
  -5   7  11       13.92       12.54      2.69 o 
  -4   7  11      326.72      319.24      7.99 o 
  -3   7  11       71.01       79.49      4.26 o 
  -2   7  11       73.77       73.65      3.49 o 
  -1   7  11      137.03      118.33      4.72 o 
   0   7  11       47.97       38.91      1.81 o 
   1   7  11      162.13      158.97      3.32 o 
   2   7  11       41.70       38.93      1.51 o 
   3   7  11       10.59       11.36      1.04 o 
   4   7  11        9.65       15.90      1.88 o 
   5   7  11      705.52      666.09      8.71 o 
   6   7  11       76.65       70.81      2.10 o 
   7   7  11       90.58       90.46      2.51 o 
   8   7  11        4.37        6.79      1.26 o 
   9   7  11       15.42       20.42      2.97 o 
  10   7  11       54.46       55.92      3.34 o 
  11   7  11       16.85       13.50      2.44 o 
  -8   8  11        2.65       10.77      5.23 o 
  -7   8  11        0.49       -0.34      7.08 o 
  -6   8  11        4.33        0.28      3.94 o 
  -5   8  11        0.22       -0.56      3.38 o 
  -4   8  11        7.01        5.72      2.27 o 
  -3   8  11        3.82        1.97      1.93 o 
  -2   8  11       71.76       67.67      3.42 o 
  -1   8  11        3.71        3.40      1.48 o 
   0   8  11       58.96       61.17      2.29 o 
   1   8  11       23.61       21.71      1.48 o 
   2   8  11      838.90      859.16     12.19 o 
   3   8  11      638.58      660.05      9.66 o 
   4   8  11       85.61       80.52      2.49 o 
   5   8  11      138.03      140.34      3.11 o 
   6   8  11       46.81       46.40      1.81 o 
   7   8  11       84.06       75.04      2.40 o 
   8   8  11       14.02       17.37      1.57 o 
   9   8  11       24.76       23.82      4.28 o 
  10   8  11       14.89       11.59      2.70 o 
  11   8  11        3.77        4.14      2.09 o 
  -8   9  11        4.32        1.98      5.07 o 
  -7   9  11        0.98        0.55      5.56 o 
  -6   9  11        0.21       -2.56      3.99 o 
  -5   9  11        0.04       -4.96      4.96 o 
  -4   9  11       48.72       45.57      4.35 o 
  -3   9  11       64.78       68.81      4.60 o 
  -2   9  11      405.70      375.29      8.49 o 
  -1   9  11       52.56       61.43      3.21 o 
   0   9  11       91.93       94.07      2.98 o 
   1   9  11      143.87      141.09      3.44 o 
   2   9  11      238.50      235.76      4.37 o 
   3   9  11        0.80        0.42      1.20 o 
   4   9  11      200.85      204.60      4.38 o 
   5   9  11      613.52      559.42      8.73 o 
   6   9  11      264.28      237.79      4.26 o 
   7   9  11      351.00      362.54      6.22 o 
   8   9  11        9.37        4.16      2.38 o 
   9   9  11        0.87        2.80      1.88 o 
  10   9  11        4.34        6.84      2.02 o 
  11   9  11        1.96       -0.41      2.01 o 
  -7  10  11       16.08       21.43      5.77 o 
  -6  10  11       22.40       26.53      5.69 o 
  -5  10  11        8.16        3.68      4.16 o 
  -4  10  11       76.50       75.34      6.23 o 
  -3  10  11       60.17       53.29      3.73 o 
  -2  10  11        5.52        6.66      2.24 o 
  -1  10  11        4.15        3.78      1.92 o 
   0  10  11        4.67        6.27      1.84 o 
   1  10  11       44.50       48.44      2.52 o 
   2  10  11      569.23      581.90      8.53 o 
   3  10  11      145.44      126.08      3.23 o 
   4  10  11      421.84      440.96      8.08 o 
   5  10  11      107.37      114.14      3.49 o 
   6  10  11      117.27      115.04      3.09 o 
   7  10  11      113.33      106.50      3.53 o 
   8  10  11        2.94       -0.80      1.57 o 
   9  10  11        1.41        5.08      2.06 o 
  10  10  11        0.04       -1.69      2.29 o 
  11  10  11        0.39        1.82      1.97 o 
  -7  11  11        2.08        4.70      5.23 o 
  -6  11  11        0.66       10.97     12.83 o 
  -5  11  11       16.76       18.47      4.96 o 
  -4  11  11        1.64       -3.23      3.92 o 
  -3  11  11       17.60       19.18      3.39 o 
  -2  11  11        2.05        2.22      2.03 o 
  -1  11  11      281.14      281.92      7.30 o 
   0  11  11       14.83       11.21      2.18 o 
   1  11  11     1292.03     1248.49     19.97 o 
   2  11  11     1079.89     1058.07     17.15 o 
   3  11  11        0.24       -1.32      1.32 o 
   4  11  11      638.09      635.80     13.04 o 
   5  11  11      154.49      132.87      4.43 o 
   6  11  11       67.63       60.16      3.25 o 
   7  11  11      114.28      116.50      4.52 o 
   8  11  11       22.97       24.34      2.47 o 
   9  11  11       16.46       16.29      2.42 o 
  10  11  11        8.31        8.68      2.64 o 
  11  11  11       42.02       42.10      4.04 o 
  -6  12  11        1.36       -0.65      5.60 o 
  -5  12  11        0.02        2.54      4.77 o 
  -4  12  11      117.14      121.42      8.07 o 
  -3  12  11        7.91        9.38      4.14 o 
  -2  12  11       31.47       29.19      3.62 o 
  -1  12  11        9.64        5.51      2.08 o 
   0  12  11        0.11       -0.07      1.78 o 
   1  12  11        3.82        4.20      2.01 o 
   2  12  11       13.77       14.20      2.33 o 
   3  12  11        0.01       -1.57      1.57 o 
   4  12  11        4.98        6.94      2.19 o 
   5  12  11        9.35        8.56      2.48 o 
   6  12  11        0.36        0.30      1.80 o 
   7  12  11       30.74       35.44      3.76 o 
   8  12  11       16.18        9.32      2.08 o 
   9  12  11       17.75       20.00      5.28 o 
  10  12  11       12.38       13.36      3.06 o 
  11  12  11        0.08        2.55      2.50 o 
  -6  13  11        2.31       -1.51      4.78 o 
  -5  13  11        8.83        7.15      5.81 o 
  -4  13  11        7.08        6.88      4.74 o 
  -3  13  11       45.38       43.14      5.83 o 
  -2  13  11        0.33       -0.27      3.59 o 
  -1  13  11        1.64        0.53      1.99 o 
   0  13  11       15.49       10.71      2.27 o 
   1  13  11       77.50       78.01      4.02 o 
   2  13  11       27.17       34.10      3.14 o 
   3  13  11      194.93      178.53      5.51 o 
   4  13  11       97.08       90.75      4.77 o 
   5  13  11       23.37       24.50      3.12 o 
   6  13  11      131.80      123.79      4.84 o 
   7  13  11       20.88       20.33      2.47 o 
   8  13  11        1.71        0.84      1.70 o 
   9  13  11        0.23       -1.28      2.19 o 
  10  13  11       38.34       41.49      4.13 o 
  11  13  11        0.01       -2.21      2.43 o 
  -5  14  11        3.03        1.42      5.20 o 
  -4  14  11       12.85       18.47      5.64 o 
  -3  14  11        2.85        8.42      6.03 o 
  -2  14  11       63.42       61.40      8.93 o 
  -1  14  11        2.90        6.24      3.89 o 
   0  14  11       38.00       29.12      3.57 o 
   1  14  11        0.15        1.27      2.01 o 
   2  14  11        4.18        5.02      2.44 o 
   3  14  11       19.70       18.74      2.58 o 
   4  14  11        5.99        2.77      2.25 o 
   5  14  11        0.88       -0.31      2.06 o 
   6  14  11       17.55        7.90      3.54 o 
   7  14  11        0.20       -0.87      4.00 o 
   8  14  11        1.76        0.00      2.27 o 
   9  14  11        3.39        3.94      2.60 o 
  10  14  11        8.74        9.15      3.07 o 
  11  14  11        0.08        5.31      2.89 o 
  -4  15  11        7.56        2.10      4.81 o 
  -3  15  11        3.39       -4.26      4.26 o 
  -2  15  11        3.49        5.19      4.92 o 
  -1  15  11        6.88        7.93      5.51 o 
   0  15  11        6.85        9.55      7.82 o 
   1  15  11        4.66        5.24      2.77 o 
   2  15  11       49.25       48.68      3.66 o 
   3  15  11        0.08        0.14      1.96 o 
   4  15  11        0.16       -2.18      2.18 o 
   5  15  11      111.13      117.11      5.86 o 
   6  15  11        5.89        4.35      2.60 o 
   7  15  11       72.11       78.92      5.09 o 
   8  15  11        4.48        2.79      2.69 o 
   9  15  11       33.93       42.13      4.33 o 
  10  15  11       29.69       27.08      4.04 o 
  -4  16  11        1.07       -7.02      7.02 o 
  -3  16  11       36.97       55.63      7.43 o 
  -2  16  11        0.13       -0.47      4.14 o 
  -1  16  11        2.60        0.16      4.55 o 
   0  16  11       27.12       35.81      5.74 o 
   1  16  11        1.51        3.95      3.97 o 
   2  16  11       19.45       20.41      3.69 o 
   3  16  11        0.95       -1.40      2.08 o 
   4  16  11       13.56       17.04      3.27 o 
   5  16  11       47.33       63.95      6.60 o 
   6  16  11       15.43       13.14      2.89 o 
   7  16  11        0.00        2.17      2.67 o 
   8  16  11       42.01       37.25      4.26 o 
   9  16  11        6.84        5.24      4.97 o 
  10  16  11        2.05        2.12      3.22 o 
  -3  17  11       22.12       36.74     10.34 o 
  -2  17  11        0.46        2.61      4.96 o 
  -1  17  11       15.32       10.46      5.33 o 
   0  17  11        6.89       12.64      4.97 o 
   1  17  11        1.20       -1.95      4.08 o 
   2  17  11        4.06        5.77      4.23 o 
   3  17  11        0.08        4.76      4.16 o 
   4  17  11        1.22       -0.91      8.80 o 
   5  17  11        0.02        0.09      3.24 o 
   6  17  11        0.17       -0.46      3.25 o 
   7  17  11        1.49        0.91      2.70 o 
   8  17  11       29.65       31.75      5.58 o 
   9  17  11        2.28       -0.69      5.88 o 
  -1  18  11        4.59       10.16      9.61 o 
   0  18  11       41.72       61.03     14.62 o 
   1  18  11        1.41       -4.19      4.19 o 
   2  18  11       15.52       16.07      6.00 o 
   3  18  11        1.12        7.14      7.14 o 
   4  18  11       20.90       13.93      8.24 o 
   5  18  11       20.52        4.92      5.35 o 
   6  18  11       23.57       20.07      6.41 o 
   7  18  11        0.04       -4.95      7.08 o 
   8  18  11        5.48       13.60      8.59 o 
   9  18  11        0.01       -6.49      7.76 o 
   0  19  11        0.24       -4.64      4.64 o 
   1  19  11       57.28       69.69      8.83 o 
   2  19  11        4.41        1.65      6.76 o 
   3  19  11        2.09        4.27      8.03 o 
   4  19  11        5.50        0.36      8.12 o 
   5  19  11        4.46        4.54      5.93 o 
   6  19  11        0.00       -5.84      7.26 o 
   7  19  11        4.51       15.82      9.16 o 
   2  20  11       40.40       42.96     10.67 o 
   3  20  11        0.63       -0.12      8.53 o 
   4  20  11        4.11       -3.10     10.03 o 
   5  20  11        0.67        0.74      5.86 o 
  -5  -8  12        1.71       -2.09      4.22 o 
  -4  -8  12       18.00       22.68      6.07 o 
  -3  -8  12        3.11        6.16      3.25 o 
  -2  -8  12       26.52       26.36      4.05 o 
  -1  -8  12       18.71       22.25      6.09 o 
   0  -8  12        0.79       -0.48      2.78 o 
   1  -8  12        0.12       -1.08      2.68 o 
  -6  -7  12        6.43        2.04      4.50 o 
  -5  -7  12        0.00       -3.18      3.18 o 
  -4  -7  12        4.02        5.73      3.45 o 
  -3  -7  12       12.68       17.80      3.68 o 
  -2  -7  12        1.04        0.56      2.87 o 
  -1  -7  12        0.70        1.14      2.71 o 
   0  -7  12        0.70        0.74      2.71 o 
   1  -7  12       17.03       19.80      3.18 o 
   2  -7  12       11.78       13.11      2.67 o 
   3  -7  12        0.01       -2.13      2.26 o 
  -7  -6  12        7.45        2.79      6.87 o 
  -6  -6  12        0.36       -2.32      3.22 o 
  -5  -6  12        0.48       -1.06      3.06 o 
  -4  -6  12        8.43        5.45      3.28 o 
  -3  -6  12        0.15        1.36      2.78 o 
  -2  -6  12       48.15       49.29      6.88 o 
  -1  -6  12       14.19       20.78      4.83 o 
   0  -6  12       35.07       39.56      3.64 o 
   1  -6  12      239.84      260.65      7.76 o 
   2  -6  12        7.72        9.26      2.31 o 
   3  -6  12       22.98       18.42      2.56 o 
   4  -6  12      102.95      114.73      4.59 o 
  -8  -5  12        0.52        3.67      6.87 o 
  -7  -5  12        0.17       -1.66      5.66 o 
  -6  -5  12        6.86        4.32      3.27 o 
  -5  -5  12       13.74       13.19      3.72 o 
  -4  -5  12        1.91       -0.95      2.16 o 
  -3  -5  12        3.14        3.60      2.29 o 
  -2  -5  12        1.72        2.25      2.15 o 
  -1  -5  12       57.70       58.70      4.06 o 
   0  -5  12        0.65        0.31      2.21 o 
   1  -5  12       56.11       53.64      3.59 o 
   2  -5  12       87.46       89.05      3.87 o 
   3  -5  12        7.55        6.28      2.01 o 
   4  -5  12        1.81        1.79      1.85 o 
   5  -5  12       13.69       14.73      2.37 o 
  -8  -4  12        3.27        1.27      6.76 o 
  -7  -4  12        6.86        3.38      6.34 o 
  -6  -4  12        2.69       -2.28      2.99 o 
  -5  -4  12       27.81       30.09      3.19 o 
  -4  -4  12        3.77        4.28      2.21 o 
  -3  -4  12       23.71       24.67      3.13 o 
  -2  -4  12        1.44        3.41      2.04 o 
  -1  -4  12       74.40       67.17      3.63 o 
   0  -4  12       10.05        8.98      2.11 o 
   1  -4  12       92.15      100.81      3.63 o 
   2  -4  12       10.92       13.97      1.53 o 
   3  -4  12       28.42       35.65      1.89 o 
   4  -4  12        0.28       -1.21      1.25 o 
   5  -4  12       98.12       97.37      3.30 o 
   6  -4  12       75.31       78.03      3.48 o 
  -8  -3  12        3.23       -5.48      5.48 o 
  -7  -3  12        0.85       -0.45      4.13 o 
  -6  -3  12        7.20        3.68      2.24 o 
  -5  -3  12        0.02       -1.90      1.98 o 
  -4  -3  12       69.58       71.64      5.88 o 
  -3  -3  12        8.60        7.54      3.13 o 
  -2  -3  12       52.61       50.32      3.57 o 
  -1  -3  12        0.86        0.03      1.62 o 
   0  -3  12      407.63      390.56      6.51 o 
   1  -3  12       23.81       17.75      1.50 o 
   2  -3  12        3.83        1.75      1.04 o 
   3  -3  12        2.43        2.38      1.03 o 
   4  -3  12       48.66       48.96      2.27 o 
   5  -3  12        0.47        0.63      1.02 o 
   6  -3  12        1.53       -0.14      1.83 o 
   7  -3  12       29.46       29.63      3.67 o 
  -9  -2  12        5.09       -4.47      6.76 o 
  -8  -2  12        0.03       -5.16      5.72 o 
  -7  -2  12       16.13       17.38      4.85 o 
  -6  -2  12        0.12        0.97      3.03 o 
  -5  -2  12       83.53       83.44      4.35 o 
  -4  -2  12        0.18       -1.90      1.90 o 
  -3  -2  12      373.33      393.89      9.18 o 
  -2  -2  12       14.79       21.03      2.47 o 
  -1  -2  12       12.53        8.02      1.39 o 
   0  -2  12      140.42      128.70      3.23 o 
   1  -2  12      103.96       99.32      2.70 o 
   2  -2  12       39.78       40.71      1.75 o 
   3  -2  12        2.25        3.09      0.91 o 
   4  -2  12        1.95        1.40      0.94 o 
   5  -2  12        6.47        6.25      1.02 o 
   6  -2  12       67.24       66.38      2.30 o 
   7  -2  12       22.58       26.34      2.15 o 
  -9  -1  12        8.50       17.72      8.41 o 
  -8  -1  12        7.48        6.01      7.14 o 
  -7  -1  12        5.45       -3.16      3.69 o 
  -6  -1  12        2.26       -1.19      2.80 o 
  -5  -1  12       45.82       49.94      4.46 o 
  -4  -1  12      382.81      348.94      9.95 o 
  -3  -1  12        0.90       -1.55      1.80 o 
  -2  -1  12      527.95      494.37      8.75 o 
  -1  -1  12       35.84       32.70      1.98 o 
   0  -1  12       24.71       27.27      1.62 o 
   1  -1  12        5.12        3.52      0.96 o 
   2  -1  12       79.47       67.49      1.94 o 
   3  -1  12      272.24      243.19      3.66 o 
   4  -1  12      230.69      211.93      5.31 o 
   5  -1  12        0.03       -0.14      0.70 o 
   6  -1  12        7.57       10.82      1.06 o 
   7  -1  12       58.59       56.93      3.19 o 
   8  -1  12       45.92       45.49      3.20 o 
  -9   0  12        0.00       -5.78      5.78 o 
  -8   0  12       16.00       19.97      7.82 o 
  -7   0  12       68.65       63.29      9.10 o 
  -6   0  12        6.42        7.75      3.12 o 
  -5   0  12       42.74       35.49      4.00 o 
  -4   0  12       22.19       14.60      3.18 o 
  -3   0  12      183.98      171.48      6.39 o 
  -2   0  12      204.35      198.72      4.93 o 
  -1   0  12      125.39      133.74      3.35 o 
   0   0  12        9.12       14.65      1.30 o 
   1   0  12        2.27       -0.13      0.85 o 
   2   0  12        1.06        0.79      0.67 o 
   3   0  12       71.26       73.96      3.32 o 
   4   0  12        1.97       -0.10      2.67 o 
   5   0  12       37.48       35.14      6.93 o 
   6   0  12       38.96       36.80      1.80 o 
   7   0  12       40.20       43.49      2.38 o 
   8   0  12        0.02        0.56      1.49 o 
   9   0  12       10.82        8.81      2.46 o 
  -9   1  12       12.73       12.00      8.21 o 
  -8   1  12        0.16       12.41      7.26 o 
  -7   1  12       22.99       31.97      7.64 o 
  -6   1  12       69.79       75.09      5.44 o 
  -5   1  12      109.99      127.89      6.12 o 
  -4   1  12      113.61      107.93      7.31 o 
  -3   1  12        0.22       -1.60      2.11 o 
  -2   1  12      346.36      344.07      6.62 o 
  -1   1  12      105.65      122.09      3.62 o 
   0   1  12       20.68       20.95      1.40 o 
   1   1  12       49.19       48.12      1.65 o 
   2   1  12       23.84       28.49      1.05 o 
   3   1  12       57.69       46.12      2.57 o 
   4   1  12       70.52       82.54      6.25 o 
   5   1  12        0.80       -0.80      3.79 o 
   6   1  12      112.63       97.92     10.22 o 
   7   1  12        0.01        0.10      0.81 o 
   8   1  12        4.49        2.82      1.07 o 
   9   1  12        1.08        2.42      1.55 o 
  -9   2  12        2.11        4.59      7.56 o 
  -8   2  12        5.65        6.58      4.82 o 
  -7   2  12       58.48       58.90      6.19 o 
  -6   2  12        4.41        5.19      2.72 o 
  -5   2  12        4.84        4.88      2.39 o 
  -4   2  12       25.69       39.11      3.81 o 
  -3   2  12       86.19       67.13      4.18 o 
  -2   2  12       90.05       95.87      3.26 o 
  -1   2  12       57.88       51.78      2.74 o 
   0   2  12      157.48      155.01      3.45 o 
   1   2  12        5.90        5.21      0.82 o 
   2   2  12       39.39       41.15      1.25 o 
   3   2  12       52.67       70.48      3.20 o 
   4   2  12        0.33        0.51      2.40 o 
   5   2  12        0.26       -3.07      3.73 o 
   6   2  12      108.55      119.05     11.14 o 
   7   2  12        0.18        0.60      0.77 o 
   8   2  12        7.25        9.97      1.17 o 
   9   2  12       27.16       29.82      1.99 o 
  -9   3  12        0.59        6.82      9.01 o 
  -8   3  12        0.10       -3.87      3.87 o 
  -7   3  12       18.89       30.72      5.23 o 
  -6   3  12        0.64        4.21      2.57 o 
  -5   3  12      134.57      133.13      5.30 o 
  -4   3  12       38.65       47.24      3.31 o 
  -3   3  12      793.19      790.10     22.39 o 
  -2   3  12       22.39       20.00      1.87 o 
  -1   3  12        0.40       -0.45      1.05 o 
   0   3  12      107.11       84.43      2.56 o 
   1   3  12       66.48       56.45      1.84 o 
   2   3  12       37.16       36.37      1.22 o 
   3   3  12        2.89        1.67      1.33 o 
   4   3  12       30.87       34.60     10.15 o 
   5   3  12      195.86      212.79      9.50 o 
   6   3  12       74.26       73.43      6.78 o 
   7   3  12        1.78        1.39      0.70 o 
   8   3  12       61.90       55.52      1.97 o 
   9   3  12        1.27        1.01      1.26 o 
  10   3  12        1.02        1.58      1.75 o 
  -9   4  12        9.06        8.49      5.41 o 
  -8   4  12        2.69        3.60      4.74 o 
  -7   4  12        0.12        2.42      4.27 o 
  -6   4  12        0.06        1.84      3.04 o 
  -5   4  12      187.62      181.05      6.15 o 
  -4   4  12       68.60       64.58      3.69 o 
  -3   4  12       30.72       25.14      2.66 o 
  -2   4  12      121.46      137.60      3.95 o 
  -1   4  12      723.77      690.26     10.48 o 
   0   4  12      142.76      139.83      3.34 o 
   1   4  12       60.45       58.01      1.95 o 
   2   4  12       33.93       30.45      1.18 o 
   3   4  12       15.82       25.91      1.28 o 
   4   4  12        3.47        3.40      1.11 o 
   5   4  12       95.43       91.53      6.37 o 
   6   4  12        1.78        2.08      1.69 o 
   7   4  12        3.11        1.58      0.80 o 
   8   4  12        0.02        0.41      0.98 o 
   9   4  12        3.31        0.42      1.24 o 
  10   4  12       34.10       42.06      2.80 o 
  -9   5  12        0.73        5.56      5.36 o 
  -8   5  12        2.82       12.48      5.21 o 
  -7   5  12        0.07        1.41      5.87 o 
  -6   5  12        7.65        8.34      4.79 o 
  -5   5  12        2.57        0.53      2.30 o 
  -4   5  12        4.19        4.65      2.18 o 
  -3   5  12      463.82      461.75      9.53 o 
  -2   5  12      738.79      746.28     10.53 o 
  -1   5  12      296.06      313.82      4.65 o 
   0   5  12      165.11      160.57      3.76 o 
   1   5  12       35.21       49.65      1.92 o 
   2   5  12        2.74        2.70      0.80 o 
   3   5  12       42.97       38.22      1.25 o 
   4   5  12        0.75        0.61      0.63 o 
   5   5  12      376.26      349.05      8.35 o 
   6   5  12       42.51       39.67      1.98 o 
   7   5  12      287.93      285.13      4.58 o 
   8   5  12       20.30       21.08      1.57 o 
   9   5  12        0.41       -0.49      1.60 o 
  10   5  12       10.34       10.12      2.00 o 
  -8   6  12        0.25       -4.21      4.21 o 
  -7   6  12        0.95        6.39      4.50 o 
  -6   6  12       56.57       64.21      6.15 o 
  -5   6  12      108.88      106.11      6.46 o 
  -4   6  12       10.20        7.75      2.39 o 
  -3   6  12       16.11       12.85      2.40 o 
  -2   6  12        2.93        3.16      1.84 o 
  -1   6  12        0.19        0.61      1.19 o 
   0   6  12      336.94      337.67      6.12 o 
   1   6  12      101.34       99.08      2.84 o 
   2   6  12      517.46      507.03      7.53 o 
   3   6  12      580.01      564.39      7.93 o 
   4   6  12       38.36       34.92      1.28 o 
   5   6  12        2.00        0.79      0.89 o 
   6   6  12       15.92       22.63      1.37 o 
   7   6  12        5.59        7.84      1.05 o 
   8   6  12       26.50       25.69      1.62 o 
   9   6  12        0.70       -0.47      1.28 o 
  10   6  12        0.34        0.23      1.62 o 
  11   6  12        0.79        2.64      1.90 o 
  -8   7  12        3.75        1.48      4.97 o 
  -7   7  12        0.19        5.05      4.67 o 
  -6   7  12       19.00        9.88      6.38 o 
  -5   7  12       61.49       63.98      4.11 o 
  -4   7  12       38.52       34.10      3.28 o 
  -3   7  12       56.69       55.56      3.49 o 
  -2   7  12      313.26      290.82      7.05 o 
  -1   7  12      133.70      135.77      3.86 o 
   0   7  12      754.85      750.94     11.10 o 
   1   7  12      162.75      171.35      3.91 o 
   2   7  12      377.36      359.13      6.00 o 
   3   7  12      257.90      250.25      4.49 o 
   4   7  12        0.83        0.81      0.91 o 
   5   7  12       82.14       74.69      2.10 o 
   6   7  12        5.72        7.00      1.04 o 
   7   7  12       74.32       82.54      2.38 o 
   8   7  12       69.37       66.99      2.31 o 
   9   7  12        3.09        1.03      1.39 o 
  10   7  12        8.38        7.35      1.99 o 
  11   7  12        0.23        0.31      1.86 o 
  -8   8  12        8.71       13.69      5.58 o 
  -7   8  12        0.33       -2.47      5.85 o 
  -6   8  12        4.21        6.62      4.50 o 
  -5   8  12       37.04       38.02      6.16 o 
  -4   8  12        1.31       -0.11      2.37 o 
  -3   8  12        3.15        5.37      2.20 o 
  -2   8  12       13.37       11.03      2.25 o 
  -1   8  12       19.56       19.33      2.31 o 
   0   8  12      155.73      142.22      4.07 o 
   1   8  12        2.41        2.46      1.12 o 
   2   8  12        6.86        9.17      1.35 o 
   3   8  12       20.61       18.84      1.47 o 
   4   8  12       25.13       19.61      1.47 o 
   5   8  12      677.16      694.51      9.31 o 
   6   8  12      353.98      356.97      6.21 o 
   7   8  12        0.03        0.99      1.11 o 
   8   8  12       52.54       54.70      2.20 o 
   9   8  12        0.89       -1.50      1.50 o 
  10   8  12        0.16       -0.45      1.64 o 
  11   8  12       12.80       16.85      2.59 o 
  -8   9  12        1.67       -7.23      7.23 o 
  -7   9  12        8.98       17.01      5.65 o 
  -6   9  12       51.39       51.93      7.08 o 
  -5   9  12       16.52       12.66      4.49 o 
  -4   9  12        0.56        1.42      2.22 o 
  -3   9  12        0.02       -1.66      2.05 o 
  -2   9  12        1.22        1.02      1.89 o 
  -1   9  12      297.68      297.11      7.14 o 
   0   9  12      155.76      171.64      4.47 o 
   1   9  12      925.96      967.50     12.75 o 
   2   9  12      716.42      692.58     10.62 o 
   3   9  12       56.61       56.81      2.34 o 
   4   9  12      114.23      106.84      3.09 o 
   5   9  12       65.74       60.16      2.35 o 
   6   9  12        5.22        5.84      1.23 o 
   7   9  12        1.89        3.25      1.19 o 
   8   9  12        5.53        7.20      1.59 o 
   9   9  12       17.94       17.89      2.31 o 
  10   9  12        1.97        1.93      1.90 o 
  11   9  12        9.66       12.96      2.46 o 
  -7  10  12       15.68       27.86      6.30 o 
  -6  10  12       35.51       41.34      9.54 o 
  -5  10  12       19.03       13.66      8.55 o 
  -4  10  12       68.67       57.73      5.84 o 
  -3  10  12       18.41       20.52      3.05 o 
  -2  10  12       84.70       57.08      3.65 o 
  -1  10  12      558.61      573.98     11.24 o 
   0  10  12      995.91      963.60     16.19 o 
   1  10  12       10.34       15.47      1.93 o 
   2  10  12      412.12      414.81      7.55 o 
   3  10  12        4.28        5.91      1.50 o 
   4  10  12      192.27      187.70      4.42 o 
   5  10  12       32.13       37.65      2.16 o 
   6  10  12       34.10       26.70      1.83 o 
   7  10  12       81.91       82.96      3.79 o 
   8  10  12       44.73       42.62      2.79 o 
   9  10  12      101.78      112.74      4.44 o 
  10  10  12       14.66       10.82      2.66 o 
  11  10  12       12.71        8.95      2.35 o 
  -7  11  12        0.56       -2.94      4.95 o 
  -6  11  12       16.93        4.11      7.21 o 
  -5  11  12       24.94       20.58      5.47 o 
  -4  11  12        5.87       14.95      4.53 o 
  -3  11  12       13.86       10.26      3.05 o 
  -2  11  12        0.01       -1.40      1.99 o 
  -1  11  12       52.14       49.81      3.90 o 
   0  11  12      147.26      136.62      4.95 o 
   1  11  12      198.35      204.17      5.81 o 
   2  11  12       21.11       20.99      2.29 o 
   3  11  12      184.01      225.22      5.91 o 
   4  11  12       78.38       59.49      4.22 o 
   5  11  12       49.98       37.48      2.78 o 
   6  11  12        9.38        7.91      2.08 o 
   7  11  12       13.66       13.86      2.13 o 
   8  11  12       17.25       13.09      2.19 o 
   9  11  12       46.36       48.70      3.23 o 
  10  11  12        0.13        0.86      2.24 o 
  11  11  12        0.25       -0.75      2.20 o 
  -6  12  12        0.00        0.18      4.98 o 
  -5  12  12       13.32       15.05      8.10 o 
  -4  12  12        3.05        2.12      4.26 o 
  -3  12  12       13.31       11.14      4.41 o 
  -2  12  12       12.43       17.54      2.90 o 
  -1  12  12        9.60       10.94      2.52 o 
   0  12  12      234.68      207.13      6.20 o 
   1  12  12      418.13      386.65      8.67 o 
   2  12  12       65.57       68.12      4.18 o 
   3  12  12        7.42        2.96      2.04 o 
   4  12  12      308.53      276.75      7.86 o 
   5  12  12       80.04       75.85      4.15 o 
   6  12  12       17.77       13.21      2.50 o 
   7  12  12       91.56       78.73      3.70 o 
   8  12  12       22.72       28.42      3.62 o 
   9  12  12        0.02        3.07      2.26 o 
  10  12  12        0.00       -2.17      2.17 o 
  11  12  12        0.85        0.07      2.33 o 
  -6  13  12       16.66       32.21      9.93 o 
  -5  13  12        0.03       -5.91      5.91 o 
  -4  13  12        0.45        0.47      4.45 o 
  -3  13  12        0.60        1.47     11.24 o 
  -2  13  12        0.14        3.58      4.89 o 
  -1  13  12       17.34       16.82      3.63 o 
   0  13  12        7.81        7.25      2.38 o 
   1  13  12        8.19        5.82      3.85 o 
   2  13  12       67.59       60.13      3.59 o 
   3  13  12      343.21      329.44      9.21 o 
   4  13  12        1.16       -0.74      2.01 o 
   5  13  12       24.75       28.79      3.17 o 
   6  13  12       85.02       79.66      4.49 o 
   7  13  12       47.04       44.32      3.10 o 
   8  13  12       52.00       71.63      3.79 o 
   9  13  12        8.72        3.90      3.61 o 
  10  13  12        0.99        9.50      2.81 o 
  11  13  12        5.85        1.71      2.64 o 
  -5  14  12        0.01       -0.03      7.24 o 
  -4  14  12        3.44       -6.30      9.17 o 
  -3  14  12        4.00        6.40      4.61 o 
  -2  14  12        4.13        1.26      4.21 o 
  -1  14  12        2.75       -0.23      3.75 o 
   0  14  12        3.01       -1.98      1.98 o 
   1  14  12      126.74      132.36      5.26 o 
   2  14  12       85.57       90.36      6.54 o 
   3  14  12      147.39      164.31      6.63 o 
   4  14  12        0.16       -1.51      2.07 o 
   5  14  12       51.58       60.66      4.28 o 
   6  14  12       49.21       38.61      3.35 o 
   7  14  12       83.01       87.11      4.97 o 
   8  14  12        1.00        4.54      2.67 o 
   9  14  12       20.37        9.86      3.01 o 
  10  14  12        8.86       14.70      3.69 o 
  -4  15  12        4.90       10.44      5.11 o 
  -3  15  12       12.22        7.25     16.03 o 
  -2  15  12        0.23        2.41      4.42 o 
  -1  15  12       36.14       51.47      9.88 o 
   0  15  12        4.45        5.34      3.83 o 
   1  15  12       17.48       24.66      3.93 o 
   2  15  12       21.98       16.52      2.79 o 
   3  15  12       25.38       29.33      3.75 o 
   4  15  12      169.37      156.28      6.79 o 
   5  15  12       53.39       58.30      7.66 o 
   6  15  12        1.94       -0.69      2.09 o 
   7  15  12       12.84       10.84      3.69 o 
   8  15  12        1.67        1.08      3.30 o 
   9  15  12        2.27        2.12      2.75 o 
  10  15  12       21.99       33.40      4.29 o 
  -3  16  12        1.81       -4.59      4.59 o 
  -2  16  12        0.08        5.51      4.99 o 
  -1  16  12        8.82       12.97      4.93 o 
   0  16  12        0.70        0.41      4.02 o 
   1  16  12        7.05       11.18      4.27 o 
   2  16  12        5.92        8.21      3.05 o 
   3  16  12        9.79       13.34      3.28 o 
   4  16  12        0.01        3.27      2.50 o 
   5  16  12       98.85       93.61      6.47 o 
   6  16  12        1.14        5.10      2.57 o 
   7  16  12        2.98        0.40      2.54 o 
   8  16  12       27.03       22.47      3.79 o 
   9  16  12        0.44        0.23      2.60 o 
  10  16  12        7.93        3.33      3.15 o 
  -2  17  12       34.63       53.66      7.34 o 
  -1  17  12        0.41       -0.85      4.62 o 
   0  17  12       77.41       85.58     12.07 o 
   1  17  12        1.55        1.60      4.02 o 
   2  17  12        4.90        2.10      7.11 o 
   3  17  12       11.42       -2.70      6.93 o 
   4  17  12        3.23       -1.54      3.22 o 
   5  17  12        4.29        7.41      2.98 o 
   6  17  12        0.83       -2.60      2.60 o 
   7  17  12       63.72       68.02      5.34 o 
   8  17  12        1.02       -0.28      2.67 o 
   9  17  12       17.54       10.85      3.48 o 
  -1  18  12        1.84        5.74      5.42 o 
   0  18  12        0.71        5.45      5.16 o 
   1  18  12       24.97       16.31      7.42 o 
   2  18  12        5.19       -2.55      6.76 o 
   3  18  12       13.46        1.51      7.14 o 
   4  18  12        0.07        1.01      7.41 o 
   5  18  12        1.94        5.98      7.23 o 
   6  18  12        0.18        1.12      6.18 o 
   7  18  12        0.10       -1.31      3.98 o 
   8  18  12       26.59       36.88      7.75 o 
   0  19  12       12.60       -1.63      7.79 o 
   1  19  12        4.21       -6.10      8.38 o 
   2  19  12       53.34       53.09     11.32 o 
   3  19  12        0.91        4.18      8.50 o 
   4  19  12        0.76        0.21      8.21 o 
   5  19  12        6.82        2.01      5.96 o 
   6  19  12       42.46       39.31     12.35 o 
   7  19  12       12.39       18.61      9.87 o 
   3  20  12        8.85        1.04      8.98 o 
   4  20  12        4.26        6.52      9.36 o 
   5  20  12        0.04       -4.15      7.79 o 
  -4  -7  13       33.02       36.82      4.70 o 
  -3  -7  13        4.37        3.60      3.27 o 
  -2  -7  13        8.32        3.67      3.48 o 
  -1  -7  13       35.07       46.51      4.37 o 
   0  -7  13       17.92       13.35      3.33 o 
   1  -7  13        0.32        1.38      2.57 o 
  -6  -6  13        4.18       12.09      6.90 o 
  -5  -6  13        2.51        0.22      4.56 o 
  -4  -6  13        0.73        0.24      3.30 o 
  -3  -6  13       25.12       37.05      4.60 o 
  -2  -6  13        1.48        5.02      3.02 o 
  -1  -6  13       25.37       19.61      4.34 o 
   0  -6  13       25.33       18.11      3.21 o 
   1  -6  13        0.15        2.07      2.51 o 
   2  -6  13        1.92        0.67      2.37 o 
   3  -6  13        0.11       -0.51      2.04 o 
  -6  -5  13        1.19       -1.97      3.35 o 
  -5  -5  13        5.28        7.42      3.61 o 
  -4  -5  13       91.76       94.50      4.97 o 
  -3  -5  13        0.24        1.86      2.40 o 
  -2  -5  13       76.41       76.73      4.95 o 
  -1  -5  13       76.86       72.41      5.11 o 
   0  -5  13        1.45        0.50      2.41 o 
   1  -5  13        3.50        6.98      2.51 o 
   2  -5  13        9.79       15.40      2.66 o 
   3  -5  13       21.78       28.70      2.82 o 
   4  -5  13       29.28       33.54      3.81 o 
  -7  -4  13        2.07        9.75      6.96 o 
  -6  -4  13        0.01       -0.10      3.33 o 
  -5  -4  13       41.04       43.79      4.88 o 
  -4  -4  13        0.29        0.15      3.35 o 
  -3  -4  13        5.17        2.01      2.25 o 
  -2  -4  13       64.90       83.82      4.24 o 
  -1  -4  13       22.55       16.41      2.62 o 
   0  -4  13        0.10        1.46      2.22 o 
   1  -4  13        5.71        4.64      2.31 o 
   2  -4  13        0.09       -1.61      1.85 o 
   3  -4  13       45.36       48.85      2.94 o 
   4  -4  13        2.98        1.67      1.79 o 
   5  -4  13        0.55        0.11      1.98 o 
  -8  -3  13        0.13       -2.37      6.67 o 
  -7  -3  13       11.62       14.99      6.61 o 
  -6  -3  13        1.98       -0.39      3.21 o 
  -5  -3  13       67.32       65.76      6.59 o 
  -4  -3  13       10.66       15.87      2.78 o 
  -3  -3  13       32.66       32.91      4.60 o 
  -2  -3  13        0.01        1.41      2.02 o 
  -1  -3  13        5.19        4.49      2.01 o 
   0  -3  13      172.22      177.97      5.40 o 
   1  -3  13        2.49        1.69      1.60 o 
   2  -3  13        0.38        0.01      1.34 o 
   3  -3  13       12.93       13.99      1.37 o 
   4  -3  13       22.84       19.08      1.49 o 
   5  -3  13        9.97       16.30      1.81 o 
   6  -3  13        0.03        0.84      1.94 o 
  -8  -2  13        9.57       11.94      7.35 o 
  -7  -2  13        0.25       -4.77      5.39 o 
  -6  -2  13        1.39        4.16      2.41 o 
  -5  -2  13        5.11        2.30      2.11 o 
  -4  -2  13       13.30       21.14      2.79 o 
  -3  -2  13        3.09        2.34      2.01 o 
  -2  -2  13       70.75       75.72      3.81 o 
  -1  -2  13        0.11        1.74      1.80 o 
   0  -2  13        6.51        1.89      1.23 o 
   1  -2  13       57.27       52.57      3.06 o 
   2  -2  13       24.83       23.34      1.48 o 
   3  -2  13        0.00       -0.57      0.84 o 
   4  -2  13       17.16       17.25      1.24 o 
   5  -2  13        1.76        3.18      1.10 o 
   6  -2  13        7.10        7.94      1.32 o 
   7  -2  13        0.75        0.01      1.64 o 
  -8  -1  13        3.85        6.90      6.93 o 
  -7  -1  13       35.67       50.72      9.07 o 
  -6  -1  13       13.30       15.50      3.85 o 
  -5  -1  13       75.28       75.23      5.69 o 
  -4  -1  13        1.12        0.43      2.26 o 
  -3  -1  13       13.43        9.25      2.29 o 
  -2  -1  13        0.58        0.51      1.77 o 
  -1  -1  13       18.93       18.38      2.65 o 
   0  -1  13        4.15        1.30      1.09 o 
   1  -1  13       23.00       24.10      1.51 o 
   2  -1  13       48.10       51.19      2.75 o 
   3  -1  13       10.23        9.90      0.97 o 
   4  -1  13        9.34        9.50      0.93 o 
   5  -1  13       86.57       85.05      2.54 o 
   6  -1  13       21.08       28.24      1.54 o 
   7  -1  13        9.37       14.23      1.53 o 
  -8   0  13        9.10       11.38      7.32 o 
  -7   0  13        0.37        6.22      6.58 o 
  -6   0  13        0.42        0.78      3.10 o 
  -5   0  13       38.18       33.98      4.73 o 
  -4   0  13        0.04        1.87      2.71 o 
  -3   0  13       82.18       79.83      7.44 o 
  -2   0  13        4.52        8.60      2.06 o 
  -1   0  13        0.60        1.21      1.16 o 
   0   0  13      101.81       95.51      2.78 o 
   1   0  13        3.46        1.69      1.03 o 
   2   0  13       57.64       52.53      1.71 o 
   3   0  13       21.17       23.31      2.17 o 
   4   0  13       26.95       26.20      4.47 o 
   5   0  13        0.64       -1.30      3.47 o 
   6   0  13       48.68       48.49      2.30 o 
   7   0  13        1.06        2.75      1.02 o 
   8   0  13       18.12       17.72      1.90 o 
  -8   1  13        7.71       13.98      7.58 o 
  -7   1  13        4.41        0.92      6.16 o 
  -6   1  13        0.61        4.65      3.29 o 
  -5   1  13       10.85        8.25      3.31 o 
  -4   1  13       10.82        4.06      2.88 o 
  -3   1  13        0.24       -2.27      2.27 o 
  -2   1  13       43.53       35.26      3.28 o 
  -1   1  13        0.92       -0.38      1.07 o 
   0   1  13       40.67       45.93      2.38 o 
   1   1  13       31.65       32.31      1.50 o 
   2   1  13      135.90      151.36      2.78 o 
   3   1  13        5.53        3.39      1.74 o 
   4   1  13        8.67       11.92      3.49 o 
   5   1  13       13.18       22.01      6.28 o 
   6   1  13        1.63       -2.43      3.17 o 
   7   1  13        0.03        0.45      0.84 o 
   8   1  13       28.64       36.95      1.86 o 
  -8   2  13        0.58        6.67      7.38 o 
  -7   2  13       38.00       64.65      9.54 o 
  -6   2  13       58.79       57.55      5.09 o 
  -5   2  13       30.65       29.02      3.88 o 
  -4   2  13        0.13        0.54      2.52 o 
  -3   2  13       62.41       60.14      4.17 o 
  -2   2  13       29.46       20.66      3.58 o 
  -1   2  13      367.00      357.13      6.54 o 
   0   2  13       57.82       65.97      2.26 o 
   1   2  13       16.73       11.70      1.15 o 
   2   2  13       99.56      102.17      2.16 o 
   3   2  13      352.51      334.25      9.08 o 
   4   2  13      225.53      236.67     10.92 o 
   5   2  13        0.45        3.27      3.08 o 
   6   2  13       57.54       56.71      8.59 o 
   7   2  13       27.48       23.06      2.93 o 
   8   2  13       14.91       13.11      1.17 o 
   9   2  13        0.41        0.69      1.34 o 
  -8   3  13        7.24        6.52      7.56 o 
  -7   3  13       13.81        3.94      6.43 o 
  -6   3  13       73.55       67.53      7.83 o 
  -5   3  13        3.10        8.35      3.46 o 
  -4   3  13        3.44       -0.30      2.47 o 
  -3   3  13      183.19      182.80      7.72 o 
  -2   3  13       14.09       12.31      2.61 o 
  -1   3  13      358.55      365.99      8.44 o 
   0   3  13       95.78       99.73      2.99 o 
   1   3  13      417.90      410.38      6.05 o 
   2   3  13      377.20      355.19      5.29 o 
   3   3  13        0.31       -1.53      1.53 o 
   4   3  13        5.85        8.18      4.30 o 
   5   3  13      153.59      159.96      8.47 o 
   6   3  13        0.46        2.06      4.74 o 
   7   3  13       18.62       16.00      5.96 o 
   8   3  13        1.45        0.65      1.00 o 
   9   3  13        1.32        1.27      1.36 o 
  -8   4  13        1.72       -1.04      6.90 o 
  -7   4  13        1.35        0.03      6.49 o 
  -6   4  13        0.01        1.24      4.19 o 
  -5   4  13       81.09       90.91      5.58 o 
  -4   4  13       49.59       59.13      7.18 o 
  -3   4  13      152.52      137.97      5.95 o 
  -2   4  13        4.85        4.98      3.19 o 
  -1   4  13      171.65      168.73      4.26 o 
   0   4  13      219.93      198.54      4.27 o 
   1   4  13        0.00        1.19      0.95 o 
   2   4  13        0.42        1.92      0.76 o 
   3   4  13      444.97      401.54      5.90 o 
   4   4  13      225.51      189.28      6.01 o 
   5   4  13      213.72      209.21      9.54 o 
   6   4  13        1.08       -2.27      2.27 o 
   7   4  13        3.01        3.64      0.85 o 
   8   4  13       36.56       36.78      2.22 o 
   9   4  13        5.69        1.36      1.54 o 
  10   4  13        0.71        2.60      1.98 o 
  -8   5  13        1.15        3.94      7.53 o 
  -7   5  13       21.04       21.45      8.12 o 
  -6   5  13       17.47       11.91      6.46 o 
  -5   5  13       14.90       21.77      3.63 o 
  -4   5  13       33.26       37.77      3.85 o 
  -3   5  13        0.85       -0.62      2.30 o 
  -2   5  13      108.65       94.44      4.72 o 
  -1   5  13      493.93      492.66      7.60 o 
   0   5  13      263.15      263.24      6.12 o 
   1   5  13     1059.14     1051.51     14.27 o 
   2   5  13        0.06        0.76      0.81 o 
   3   5  13      248.63      197.20      3.23 o 
   4   5  13       23.95       18.02      2.76 o 
   5   5  13       34.95       28.62      2.71 o 
   6   5  13       50.98       56.95      1.93 o 
   7   5  13       65.16       71.04      2.36 o 
   8   5  13        2.36        3.11      1.04 o 
   9   5  13        7.24        5.76      1.43 o 
  10   5  13       35.97       33.56      2.60 o 
  -8   6  13       10.06       12.77      8.24 o 
  -7   6  13        2.66        1.53      4.53 o 
  -6   6  13        2.42        6.04      4.26 o 
  -5   6  13       25.81       21.61      3.15 o 
  -4   6  13       69.25       69.25      4.46 o 
  -3   6  13      117.07       93.64      5.08 o 
  -2   6  13      265.33      238.85      7.53 o 
  -1   6  13       19.22       20.51      2.59 o 
   0   6  13       98.05       88.76      3.03 o 
   1   6  13        0.44       -0.24      0.88 o 
   2   6  13        0.02       -0.83      0.83 o 
   3   6  13       14.76       15.21      1.13 o 
   4   6  13       64.88       62.25      1.72 o 
   5   6  13      257.02      221.16      3.48 o 
   6   6  13      131.92      126.40      2.51 o 
   7   6  13        9.07       11.17      1.18 o 
   8   6  13        9.09        7.53      1.20 o 
   9   6  13        0.10        0.93      1.27 o 
  10   6  13        0.02       -0.54      1.97 o 
  -8   7  13        0.00        6.65      5.78 o 
  -7   7  13       24.51       30.53      5.76 o 
  -6   7  13        9.02        3.67      4.17 o 
  -5   7  13        7.25        6.17      3.04 o 
  -4   7  13        9.38       11.42      3.84 o 
  -3   7  13      191.22      187.42      5.98 o 
  -2   7  13       84.39       75.04      4.49 o 
  -1   7  13      373.54      329.42      8.77 o 
   0   7  13       41.26       42.77      2.46 o 
   1   7  13      277.24      241.76      4.92 o 
   2   7  13      324.20      316.29      5.60 o 
   3   7  13      296.39      321.39      5.41 o 
   4   7  13      195.85      194.67      3.55 o 
   5   7  13      114.57      103.71      2.45 o 
   6   7  13       58.14       54.35      1.73 o 
   7   7  13       18.08       20.64      2.26 o 
   8   7  13       48.86       49.86      2.01 o 
   9   7  13        4.56        5.68      1.50 o 
  10   7  13        8.82       11.51      2.12 o 
  -7   8  13        9.93       18.94      6.67 o 
  -6   8  13        1.79       -0.31      4.37 o 
  -5   8  13        0.38        0.44      3.74 o 
  -4   8  13        3.66        3.65      2.39 o 
  -3   8  13       67.05       75.12      4.03 o 
  -2   8  13       44.01       51.50      3.36 o 
  -1   8  13        0.00        0.94      2.59 o 
   0   8  13      431.92      421.06      8.65 o 
   1   8  13        1.52        0.43      1.18 o 
   2   8  13       31.08       23.59      1.74 o 
   3   8  13       11.92       10.39      1.38 o 
   4   8  13       78.17       64.98      2.40 o 
   5   8  13      139.54      142.57      3.30 o 
   6   8  13      110.15      115.13      2.70 o 
   7   8  13       59.79       55.52      3.16 o 
   8   8  13       40.92       39.74      2.55 o 
   9   8  13       13.88       17.60      2.17 o 
  10   8  13       11.17       13.52      2.28 o 
  -7   9  13       62.89       66.04      7.40 o 
  -6   9  13        4.92        5.80      4.51 o 
  -5   9  13        3.41        3.95      7.29 o 
  -4   9  13       29.64       27.16      3.27 o 
  -3   9  13       68.24       70.29      4.08 o 
  -2   9  13       56.35       60.53      3.73 o 
  -1   9  13      246.20      245.55      6.46 o 
   0   9  13       19.59       19.56      2.80 o 
   1   9  13      180.80      163.00      4.90 o 
   2   9  13       37.39       48.47      2.37 o 
   3   9  13        4.62        2.26      1.27 o 
   4   9  13       82.57       72.05      2.60 o 
   5   9  13       16.83       20.83      1.65 o 
   6   9  13       11.51       12.84      1.43 o 
   7   9  13        5.54        6.02      1.31 o 
   8   9  13       29.92       28.98      2.64 o 
   9   9  13        2.31        4.58      1.96 o 
  10   9  13        0.20        1.04      1.77 o 
  11   9  13        1.83        2.88      2.50 o 
  -7  10  13        1.58       -3.53      4.70 o 
  -6  10  13       15.69       22.45      5.60 o 
  -5  10  13        0.02       -3.65      3.65 o 
  -4  10  13       58.41       51.89      6.25 o 
  -3  10  13       42.36       46.35      3.76 o 
  -2  10  13       11.49       10.88      2.50 o 
  -1  10  13      107.92      101.50      4.40 o 
   0  10  13        0.01        0.09      1.97 o 
   1  10  13      524.76      577.16     12.72 o 
   2  10  13      500.56      470.68     11.76 o 
   3  10  13        3.12        1.16      1.30 o 
   4  10  13      204.80      209.15      4.73 o 
   5  10  13        0.00       -0.86      1.25 o 
   6  10  13        8.29        8.79      1.48 o 
   7  10  13       88.86       93.26      4.17 o 
   8  10  13       28.11       30.30      2.53 o 
   9  10  13       12.60        7.05      2.51 o 
  10  10  13        1.90        0.36      2.51 o 
  11  10  13        0.98       -0.16      1.98 o 
  -6  11  13       10.49        9.62      5.35 o 
  -5  11  13       31.69       26.77      5.63 o 
  -4  11  13       18.52       20.58      4.98 o 
  -3  11  13       20.86       20.15      3.70 o 
  -2  11  13       20.04       19.90      2.94 o 
  -1  11  13      106.63      104.45      4.61 o 
   0  11  13       52.91       54.89      4.08 o 
   1  11  13       12.69        9.61      3.06 o 
   2  11  13        1.02       -0.03      1.87 o 
   3  11  13        4.11        9.18      2.26 o 
   4  11  13       13.71       14.42      2.35 o 
   5  11  13        0.41       -1.44      1.44 o 
   6  11  13      141.59      139.65      4.62 o 
   7  11  13        6.65        5.91      1.80 o 
   8  11  13        3.59        2.37      1.70 o 
   9  11  13        8.82        9.79      2.25 o 
  10  11  13       28.48       29.08      3.26 o 
  11  11  13        0.42       -1.27      3.33 o 
  -6  12  13        0.01       -0.59      4.95 o 
  -5  12  13        0.83       -0.35      4.64 o 
  -4  12  13       14.80       11.99      4.63 o 
  -3  12  13        1.40        5.97      5.29 o 
  -2  12  13       94.40       97.12      4.88 o 
  -1  12  13      177.44      166.04      6.03 o 
   0  12  13        1.07        2.35      2.18 o 
   1  12  13      114.85      100.16      5.18 o 
   2  12  13        0.06        0.53      2.09 o 
   3  12  13       44.15       40.81      3.46 o 
   4  12  13       58.55       46.57      3.52 o 
   5  12  13        2.71        3.31      1.92 o 
   6  12  13        5.91        6.64      2.34 o 
   7  12  13       19.48       25.58      2.41 o 
   8  12  13        0.10        2.14      1.77 o 
   9  12  13       21.03       19.14      2.58 o 
  10  12  13        0.08        1.26      2.34 o 
  -5  13  13        0.24       -3.35      9.07 o 
  -4  13  13        2.22        3.24      4.55 o 
  -3  13  13        0.80        0.17      4.29 o 
  -2  13  13        0.84        2.69      3.86 o 
  -1  13  13       23.23       17.63      3.05 o 
   0  13  13      233.58      211.80      7.47 o 
   1  13  13       12.44       12.16      2.89 o 
   2  13  13       15.15        9.34      2.75 o 
   3  13  13       19.75       25.06      3.26 o 
   4  13  13       22.57       15.72      2.79 o 
   5  13  13       25.17       22.86      2.99 o 
   6  13  13        3.39        4.50      2.22 o 
   7  13  13        4.12        4.38      1.75 o 
   8  13  13       13.99       12.05      3.32 o 
   9  13  13       11.49       12.33      2.88 o 
  10  13  13        8.77        9.40      3.14 o 
  -5  14  13       25.44       42.49     10.75 o 
  -4  14  13        0.06       -3.67      4.41 o 
  -3  14  13        6.67        7.31      4.68 o 
  -2  14  13       13.18       12.70      4.68 o 
  -1  14  13        2.92        2.16      2.90 o 
   0  14  13        1.69       -0.12      2.30 o 
   1  14  13       34.75       38.17      4.12 o 
   2  14  13      189.60      172.85      7.09 o 
   3  14  13       19.76        9.23      3.94 o 
   4  14  13        0.52        1.21      2.17 o 
   5  14  13        0.01       -0.70      2.07 o 
   6  14  13       19.14       18.16      3.05 o 
   7  14  13        1.01        1.13      1.85 o 
   8  14  13        7.34        4.16      2.06 o 
   9  14  13        0.70       -0.26      2.49 o 
  10  14  13        3.00        0.61      2.62 o 
  -4  15  13       16.73       27.51     16.03 o 
  -3  15  13       28.96       35.46      6.67 o 
  -2  15  13        0.54        1.63      4.53 o 
  -1  15  13        7.29       14.19      4.58 o 
   0  15  13        2.56        3.07      2.91 o 
   1  15  13        1.84       -0.35      2.52 o 
   2  15  13       38.78       30.86      3.91 o 
   3  15  13        2.18        2.02      2.67 o 
   4  15  13       13.86       11.28      3.04 o 
   5  15  13        0.42       -1.55      3.24 o 
   6  15  13       44.34       49.16      5.34 o 
   7  15  13       11.10       13.16      3.23 o 
   8  15  13        2.97        3.48      2.58 o 
   9  15  13       50.93       51.25      6.33 o 
  10  15  13        0.09       -2.48      2.48 o 
  -3  16  13       12.50       15.80      5.93 o 
  -2  16  13       57.95       75.65      7.69 o 
  -1  16  13        8.77        2.80      4.61 o 
   0  16  13        4.78        6.87      6.81 o 
   1  16  13        2.56        6.25      7.02 o 
   2  16  13       81.09       81.68      5.52 o 
   3  16  13        7.57       12.73      3.28 o 
   4  16  13        7.93        4.63      2.89 o 
   5  16  13       87.75       79.35      5.35 o 
   6  16  13       17.97       21.76      3.34 o 
   7  16  13        0.03       -0.16      2.33 o 
   8  16  13       17.30       20.83      3.72 o 
   9  16  13       17.62       15.76      3.63 o 
  -2  17  13        1.03        0.46      5.04 o 
  -1  17  13      125.16      143.19     14.64 o 
   0  17  13        1.31       -6.84      6.84 o 
   1  17  13       16.04       21.18      8.03 o 
   2  17  13        5.46       18.52      8.56 o 
   3  17  13        0.30        3.48      4.02 o 
   4  17  13        0.05        2.34      2.75 o 
   5  17  13        0.05       -0.58      2.53 o 
   6  17  13       43.02       34.58      3.90 o 
   7  17  13       21.30       25.19      3.73 o 
   8  17  13       13.63       15.76      3.50 o 
   9  17  13        6.34        1.93      3.21 o 
  -1  18  13        6.04       11.85      9.60 o 
   0  18  13       59.70       82.37     12.83 o 
   1  18  13        9.84       22.01      8.62 o 
   2  18  13        0.01       -6.40      6.40 o 
   3  18  13       15.41       13.75      8.27 o 
   4  18  13      119.82      115.10     12.89 o 
   5  18  13       24.00       27.71      5.63 o 
   6  18  13        0.31       -0.91      3.56 o 
   7  18  13        0.04       -3.53      3.53 o 
   8  18  13        4.27        4.21      5.98 o 
   1  19  13       35.70       78.16     13.07 o 
   2  19  13       28.60       35.55     10.58 o 
   3  19  13       13.23       18.22      8.59 o 
   4  19  13       26.86       32.35     10.22 o 
   5  19  13       49.93       44.15     10.87 o 
   6  19  13        6.28       -0.29      5.52 o 
   7  19  13        0.82        0.03      8.30 o 
   4  20  13        8.81       25.12     10.31 o 
  -3  -6  14        0.03       -0.61      3.11 o 
  -2  -6  14        0.54        4.67      3.10 o 
  -1  -6  14        7.35        9.02      3.26 o 
   0  -6  14        2.74        3.09      2.77 o 
   1  -6  14        6.44       16.89      4.98 o 
  -5  -5  14       23.04       21.32      4.28 o 
  -4  -5  14        4.67        3.06      4.08 o 
  -3  -5  14        0.46        3.87      2.66 o 
  -2  -5  14       47.59       58.04      4.62 o 
  -1  -5  14        1.85       -1.56      2.48 o 
   0  -5  14       21.77       20.46      4.37 o 
   1  -5  14       24.54       20.50      3.07 o 
   2  -5  14        0.38        1.19      2.27 o 
  -6  -4  14        4.35        6.64      7.81 o 
  -5  -4  14        3.77       -1.66      3.32 o 
  -4  -4  14       71.19       82.47      4.75 o 
  -3  -4  14        0.29       -1.02      2.36 o 
  -2  -4  14       44.35       41.92      3.62 o 
  -1  -4  14       14.87        9.08      2.54 o 
   0  -4  14        0.03       -1.81      2.28 o 
   1  -4  14        4.48        2.70      2.33 o 
   2  -4  14       16.61       17.30      3.08 o 
   3  -4  14        3.66       -0.21      2.01 o 
   4  -4  14       11.49       11.17      2.65 o 
  -6  -3  14        4.54        4.02      3.53 o 
  -5  -3  14        0.22       -0.59      2.28 o 
  -4  -3  14        7.48        2.27      2.40 o 
  -3  -3  14        9.69        8.65      2.60 o 
  -2  -3  14        0.11       -0.20      2.13 o 
  -1  -3  14       59.04       65.78      3.82 o 
   0  -3  14       58.84       57.42      5.71 o 
   1  -3  14       12.47        8.06      2.38 o 
   2  -3  14        6.14        7.15      2.81 o 
   3  -3  14       57.78       62.71      4.05 o 
   4  -3  14        8.15        6.48      1.65 o 
   5  -3  14       30.68       30.08      2.55 o
[truncated: 72,602 more chars]
